# Supplementary material for: Improved Assembly of Metagenome-Assembled Genomes and Viruses in Tibetan Saline Lake Sediment by HiFi Metagenomic Sequencing
Source: Microbiol Spectr. 2022 Dec 8;11(1):e03328-22. doi: 10.1128/spectrum.03328-22 (PMC9927493; doi:10.1128/spectrum.03328-22)
Supplement: Supplemental file 2 — Table S3. Download spectrum.03328-22-s0002.xlsx, XLSX file, 0.2 MB [file spectrum.03328-22-s0002.xlsx]

## Sheet: S3
ID	Methods	Quality	Completeness	Contamination	Strain heterogeneity	QS	Taxonomy	Phylum	GenomeCluster	Genome size	Longest contig	ContigsNum	Genes	GC Content	N50	Coding density	16s rRNA Copy
ccl-canu.1	HiCanu	Low	0	0	0	0	-	-	-	219325	28875	13	235	0.581461	21374	0.852698	-
ccl-canu.10	HiCanu	Medium	59.47	9.48	100	12.07	d__Bacteria;p__Bacteroidota;c__Bacteroidia;o__Chitinophagales;f__Chitinophagaceae;g__Sediminibacterium;s__Sediminibacterium magnilacihabitans	Bacteroidota	32	2608068	52818	166	2520	0.460754	17377	0.919563	2
ccl-canu.11	HiCanu	Low	0	0	0	0	-	-	-	327039	23944	32	350	0.619831	11178	0.871599	-
ccl-canu.12	HiCanu	Low	53.59	15.61	95.71	-24.46	-	-	-	1012407	25047	97	1122	0.61845	11446	0.924448	-
ccl-canu.13	HiCanu	Low	20.69	0	0	20.69	-	-	-	293284	15455	38	338	0.649132	7995	0.9421	-
ccl-canu.14	HiCanu	Low	13.79	0	0	13.79	-	-	-	758190	28240	68	811	0.625757	12503	0.885082	-
ccl-canu.15	HiCanu	Low	100	359.87	91.86	-1699.35	-	-	-	19346865	97631	1576	20372	0.622883	12964	0.903043	-
ccl-canu.2	HiCanu	Low	0	0	0	0	-	-	-	215234	19674	21	252	0.612129	12289	0.860259	-
ccl-canu.3	HiCanu	Low	13.79	0	0	13.79	-	-	-	279552	12874	40	314	0.68462	6987	0.880809	-
ccl-canu.4	HiCanu	Low	94.36	25.39	95.65	-32.59	-	-	-	3641292	54008	296	3799	0.645544	14048	0.887052	-
ccl-canu.5	HiCanu	Low	89.66	50.44	98.57	-162.54	-	-	-	11240671	99728	628	11050	0.641178	22155	0.859119	-
ccl-canu.6	HiCanu	Low	48.28	9.48	100	0.88	-	-	-	2352580	28137	251	2510	0.623427	10016	0.901026	-
ccl-canu.7	HiCanu	Low	26.09	1.65	83.33	17.84	-	-	-	1131661	18109	142	1173	0.648477	8312	0.867412	-
ccl-canu.8	HiCanu	Low	0	0	0	0	-	-	-	201765	19397	22	216	0.627636	10251	0.928233	-
ccl-canu.9	HiCanu	Low	0	0	0	0	-	-	-	341774	19296	35	304	0.629147	10395	0.902687	-
ccl-flye.1	metaFyle	Low	0	0	0	0	-	-	-	331546	331546	1	479	0.403211	331546	0.917396	-
ccl-flye.10	metaFyle	Low	49.31	0	0	49.31	-	-	-	2548268	95410	67	2514	0.369814	48172	0.879546	-
ccl-flye.11	metaFyle	Low	0	0	0	0	-	-	-	210023	54726	5	213	0.543812	51116	0.85373	-
ccl-flye.12	metaFyle	Low	24.68	0	0	24.68	-	-	-	809084	43015	29	733	0.533303	28650	0.888025	-
ccl-flye.13	metaFyle	Low	8.33	12.5	100	-54.17	-	-	-	622789	74914	24	652	0.560845	37537	0.884529	-
ccl-flye.14	metaFyle	Low	0	0	0	0	-	-	-	301194	53873	13	300	0.559457	27940	0.904606	-
ccl-flye.15	metaFyle	Medium	79.03	0.91	0	74.48	d__Bacteria;p__Proteobacteria;c__Alphaproteobacteria;o__Rhodobacterales;f__Rhodobacteraceae;g__Loktanella;s__	Proteobacteria	54	3578929	1433152	18	3536	0.622091	686252	0.9065	2
ccl-flye.16	metaFyle	High	99.51	0	0	99.51	d__Bacteria;p__Bacteroidota;c__Bacteroidia;o__Chitinophagales;f__Chitinophagaceae;g__Sediminibacterium;s__	Bacteroidota	31	3276918	563358	18	2932	0.443636	357930	0.922466	1
ccl-flye.17	metaFyle	Low	83.41	17.59	47.75	-4.54	-	-	-	3189475	376558	43	3639	0.617319	98409	0.891529	-
ccl-flye.18	metaFyle	Low	30.17	0	0	30.17	-	-	-	1418934	121535	31	1766	0.628762	48242	0.848959	-
ccl-flye.19	metaFyle	Low	0	0	0	0	-	-	-	294718	214446	2	306	0.511167	214446	0.807884	-
ccl-flye.2	metaFyle	Low	1.97	0	0	1.97	-	-	-	430087	342339	3	364	0.350745	342339	0.90777	-
ccl-flye.20	metaFyle	Medium	73.67	4.73	38.89	50.02	d__Bacteria;p__Proteobacteria;c__Alphaproteobacteria;o__Rhodobacterales;f__Rhodobacteraceae;g__Roseibaca;s__	Proteobacteria	64	2541619	223368	35	3037	0.612105	119016	0.885866	0
ccl-flye.21	metaFyle	Low	28.1	0.36	0	26.3	-	-	-	1356198	179381	36	1515	0.633981	39396	0.870815	-
ccl-flye.22	metaFyle	Low	8.33	0	0	8.33	-	-	-	384155	82138	10	445	0.66304	60664	0.863769	-
ccl-flye.23	metaFyle	High	94.19	1.94	40	84.49	d__Bacteria;p__Desulfobacterota;c__Desulfobacteria;o__Desulfobacterales;f__SURF-3;g__Desulfosalsimonas;s__	Desulfobacterota	101	3527734	301911	35	3169	0.541405	157551	0.884748	2
ccl-flye.24	metaFyle	Low	0	0	0	0	-	-	-	274595	39807	12	280	0.460533	27950	0.923604	-
ccl-flye.25	metaFyle	High	98.69	0.83	0	94.54	d__Bacteria;p__Bacteroidota;c__Bacteroidia;o__Flavobacteriales;f__Flavobacteriaceae;g__Winogradskyella;s__	Bacteroidota	16	3965124	654354	13	3507	0.357042	485286	0.874878	1
ccl-flye.26	metaFyle	Medium	75.25	0.43	100	73.1	d__Bacteria;p__Proteobacteria;c__Gammaproteobacteria;o__Pseudomonadales;f__Oleiphilaceae;g__Marinobacter;s__	Proteobacteria	34	2790068	257125	36	2742	0.575357	119377	0.904523	1
ccl-flye.27	metaFyle	Low	39.66	1.72	100	31.06	-	-	-	1152037	111014	32	1362	0.2997	40478	0.86595	-
ccl-flye.28	metaFyle	High	90.48	0.65	0	87.23	d__Bacteria;p__Proteobacteria;c__Alphaproteobacteria;o__Rhodobacterales;f__Rhodobacteraceae;g__Aquicoccus;s__Aquicoccus sp001314705	Proteobacteria	61	3722591	1034328	7	3858	0.636626	578747	0.881474	1
ccl-flye.29	metaFyle	Low	82.76	47.53	47.25	-154.89	-	-	-	6583917	245778	163	7546	0.664597	57816	0.858354	-
ccl-flye.3	metaFyle	Low	4.61	0	0	4.61	-	-	-	215672	110753	2	139	0.315396	110753	0.547586	-
ccl-flye.30	metaFyle	Low	18.1	25.86	43.9	-111.2	-	-	-	8341052	223823	289	8953	0.57768	38691	0.860774	-
ccl-flye.31	metaFyle	Low	54.39	12.28	91.67	-7.01	-	-	-	1327485	298982	41	1316	0.53227	38471	0.891631	-
ccl-flye.32	metaFyle	High	99.67	3.04	37.5	84.47	d__Bacteria;p__Proteobacteria;c__Alphaproteobacteria;o__Rhizobiales;f__Xanthobacteraceae;g__Bradyrhizobium;s__	Proteobacteria	50	8706644	4657021	3	8052	0.640348	4657021	0.864493	1
ccl-flye.33	metaFyle	Medium	88.59	0.82	0	84.49	d__Bacteria;p__Proteobacteria;c__Alphaproteobacteria;o__Rhizobiales;f__Rhizobiaceae;g__Mesorhizobium;s__Mesorhizobium terrae	Proteobacteria	51	5495735	543852	40	5497	0.633132	187875	0.869433	1
ccl-flye.34	metaFyle	Low	40.87	0	0	40.87	-	-	-	1395656	100426	38	1373	0.342728	40120	0.877766	-
ccl-flye.35	metaFyle	Low	38.86	0.81	50	34.81	-	-	-	5050673	149514	115	5247	0.637115	52487	0.859886	-
ccl-flye.36	metaFyle	Medium	72.62	0.34	100	70.92	d__Bacteria;p__Verrucomicrobiota;c__Verrucomicrobiae;o__Verrucomicrobiales;f__Akkermansiaceae;g__UBA1315;s__	Verrucomicrobiota	79	3777859	168630	86	3587	0.59945	47998	0.883864	1
ccl-flye.37	metaFyle	High	99.7	1.19	0	93.75	d__Bacteria;p__Desulfobacterota;c__Desulfovibrionia;o__Desulfovibrionales;f__Desulfohalobiaceae;g__Desulfovermiculus;s__	Desulfobacterota	39	4735054	1245787	10	4531	0.522147	855518	0.847173	2
ccl-flye.38	metaFyle	Medium	60.34	3.92	100	40.74	d__Bacteria;p__Proteobacteria;c__Gammaproteobacteria;o__Nitrococcales;f__Nitrococcaceae;g__Spiribacter;s__	Proteobacteria	52	1199854	479016	8	1197	0.661129	239427	0.943858	1
ccl-flye.39	metaFyle	High	97.7	0.63	0	94.55	d__Bacteria;p__Proteobacteria;c__Alphaproteobacteria;o__Rhizobiales;f__Beijerinckiaceae;g__Salinarimonas;s__	Proteobacteria	47	4413202	803915	25	4025	0.645527	303778	0.873946	3
ccl-flye.4	metaFyle	High	97.26	1.68	5.56	88.86	d__Bacteria;p__Proteobacteria;c__Alphaproteobacteria;o__Rhodobacterales;f__Rhodobacteraceae;g__Roseovarius;s__	Proteobacteria	46	3350265	1673880	4	3305	0.644048	1047055	0.885588	3
ccl-flye.40	metaFyle	Medium	64.48	1.55	50	56.73	d__Bacteria;p__Bacteroidota;c__Rhodothermia;o__Balneolales;f__PXAI01;g__;s__	Bacteroidota	98	3100688	226778	50	2487	0.504378	77878	0.842998	3
ccl-flye.41	metaFyle	Low	43.42	0	0	43.42	-	-	-	1269081	876816	2	1281	0.622335	876816	0.901903	-
ccl-flye.42	metaFyle	Low	4.17	0	0	4.17	-	-	-	486931	308416	4	437	0.328061	308416	0.910876	-
ccl-flye.43	metaFyle	Medium	68.52	0.32	100	66.92	d__Bacteria;p__Proteobacteria;c__Alphaproteobacteria;o__Rhizobiales;f__Xanthobacteraceae;g__Afipia;s__	Proteobacteria	48	2663868	439614	24	2795	0.60162	198652	0.8797	1
ccl-flye.44	metaFyle	Low	36.02	0.27	0	34.67	-	-	-	1453452	100922	42	1420	0.435092	37570	0.892252	-
ccl-flye.45	metaFyle	High	98.7	0.32	100	97.1	d__Bacteria;p__Proteobacteria;c__Alphaproteobacteria;o__Caulobacterales;f__Maricaulaceae;g__Glycocaulis;s__	Proteobacteria	76	2975246	704974	12	2827	0.675782	504936	0.899535	1
ccl-flye.46	metaFyle	Medium	57.77	3.49	51.52	40.32	d__Bacteria;p__Proteobacteria;c__Alphaproteobacteria;o__Rhodobacterales;f__Rhodobacteraceae;g__Roseovarius;s__	Proteobacteria	71	2444027	127648	66	2918	0.609222	52583	0.885079	0
ccl-flye.47	metaFyle	Low	10.69	0	0	10.69	-	-	-	805842	84766	20	970	0.70057	41158	0.813457	-
ccl-flye.48	metaFyle	Low	47.21	0	0	47.21	-	-	-	1547620	105870	36	1837	0.690364	50093	0.845499	-
ccl-flye.49	metaFyle	Medium	50.23	1.45	85.71	42.98	d__Bacteria;p__Actinobacteriota;c__Actinomycetia;o__Mycobacteriales;f__Mycobacteriaceae;g__Mycobacterium;s__Mycobacterium aubagnense	Actinobacteriota	44	4358899	137896	116	4698	0.656341	48552	0.87953	1
ccl-flye.5	metaFyle	High	98.64	0.45	100	96.39	d__Bacteria;p__Cyanobacteria;c__Cyanobacteriia;o__Cyanobacteriales;f__Geitlerinemaceae;g__Phormidium_A;s__Phormidium_A sp004299065	Cyanobacteria	11	4712375	289542	39	4215	0.51679	175354	0.855709	1
ccl-flye.50	metaFyle	Low	5.61	1.54	0	-2.09	-	-	-	251383	106302	5	177	0.325233	42289	0.484313	-
ccl-flye.51	metaFyle	Low	100	96.39	48.04	-381.95	-	-	-	9398436	1002080	75	8550	0.407138	259495	0.887258	-
ccl-flye.52	metaFyle	Low	22.38	0	0	22.38	-	-	-	1025143	85753	32	1213	0.706034	39653	0.823741	-
ccl-flye.53	metaFyle	Low	100	304.17	62.71	-1420.85	-	-	-	15847254	1354776	267	17172	0.622888	178792	0.884249	-
ccl-flye.54	metaFyle	Medium	54.85	0	0	54.85	d__Bacteria;p__Firmicutes;c__Bacilli;o__Izemoplasmatales;f__Izemoplasmataceae;g__;s__	Firmicutes	42	857405	225739	20	870	0.520798	129971	0.882666	1
ccl-flye.55	metaFyle	Low	28.45	0	0	28.45	-	-	-	1642852	129363	28	2181	0.685326	71295	0.818161	-
ccl-flye.56	metaFyle	Low	0	0	0	0	-	-	-	253121	60056	11	265	0.656034	50277	0.866325	-
ccl-flye.57	metaFyle	Medium	56.61	0	0	56.61	d__Bacteria;p__Actinobacteriota;c__Actinomycetia;o__Euzebyales;f__Egibacteraceae;g__T1Sed10-49;s__	Actinobacteriota	53	2006101	93312	74	1881	0.743477	34064	0.86441	1
ccl-flye.58	metaFyle	Low	0	0	0	0	-	-	-	462802	49687	21	436	0.69001	25590	0.840703	-
ccl-flye.59	metaFyle	Low	3.29	0	0	3.29	-	-	-	336390	190207	3	271	0.384286	190207	0.714349	-
ccl-flye.6	metaFyle	Medium	55.17	0	0	55.17	d__Bacteria;p__Proteobacteria;c__Alphaproteobacteria;o__Rhodobacterales;f__Rhodobacteraceae;g__EhC02;s__	Proteobacteria	67	2439600	328363	20	2341	0.61378	197828	0.897638	1
ccl-flye.60	metaFyle	Medium	86.47	1.77	83.33	77.62	d__Bacteria;p__Actinobacteriota;c__Actinomycetia;o__Actinomycetales;f__Microbacteriaceae;g__Pontimonas;s__	Actinobacteriota	100	1599804	264224	29	1649	0.587806	122568	0.916875	1
ccl-flye.61	metaFyle	High	99.44	0.4	50	97.44	d__Bacteria;p__Bacteroidota;c__Bacteroidia;o__Cytophagales;f__Cyclobacteriaceae;g__Algoriphagus;s__Algoriphagus faecimaris	Bacteroidota	21	4372023	622324	24	3900	0.41636	435524	0.893601	3
ccl-flye.62	metaFyle	Low	0	0	0	0	-	-	-	257961	55880	8	293	0.607689	37023	0.871942	-
ccl-flye.63	metaFyle	Medium	61.5	0	0	61.5	d__Bacteria;p__Proteobacteria;c__Alphaproteobacteria;o__Rhodobacterales;f__Rhodobacteraceae;g__Roseovarius;s__	Proteobacteria	60	2451201	657373	9	2479	0.632761	347421	0.877087	0
ccl-flye.64	metaFyle	Medium	77.83	0.99	33.33	72.88	d__Bacteria;p__Bacteroidota;c__Bacteroidia;o__Chitinophagales;f__UBA8649;g__;s__	Bacteroidota	14	2505746	264941	39	2259	0.321269	77658	0.907647	2
ccl-flye.65	metaFyle	Low	6.9	0	0	6.9	-	-	-	270052	47640	9	288	0.582417	36952	0.895283	-
ccl-flye.66	metaFyle	High	98.18	3.19	11.11	82.23	d__Bacteria;p__Firmicutes;c__Bacilli;o__Lactobacillales;f__Carnobacteriaceae;g__Alkalibacterium;s__	Firmicutes	5	2636917	666297	10	2406	0.450307	445238	0.845594	2
ccl-flye.67	metaFyle	Medium	64.11	1.72	100	55.51	d__Bacteria;p__Proteobacteria;c__Alphaproteobacteria;o__Rhodobacterales;f__Rhodobacteraceae;g__Roseinatronobacter;s__	Proteobacteria	62	3038867	212162	40	3515	0.613229	107951	0.875526	0
ccl-flye.68	metaFyle	Low	4.17	0	0	4.17	-	-	-	303724	45900	10	366	0.659424	34572	0.819389	-
ccl-flye.69	metaFyle	Medium	72.33	1.02	0	67.23	d__Bacteria;p__Proteobacteria;c__Gammaproteobacteria;o__Pseudomonadales;f__Halieaceae;g__Chromatocurvus;s__	Proteobacteria	37	3038679	227315	51	2898	0.619443	81741	0.909829	1
ccl-flye.7	metaFyle	Low	4.17	0	0	4.17	-	-	-	205950	109369	3	184	0.616562	109369	0.904758	-
ccl-flye.70	metaFyle	High	93.84	0	0	93.84	d__Bacteria;p__Actinobacteriota;c__Actinomycetia;o__Actinomycetales;f__Microbacteriaceae;g__Pontimonas;s__	Actinobacteriota	99	1575626	711542	10	1575	0.61228	190361	0.920611	1
ccl-flye.71	metaFyle	Low	0	0	0	0	-	-	-	984059	83177	40	999	0.60352	41440	0.869728	-
ccl-flye.72	metaFyle	Low	0	0	0	0	-	-	-	298954	163999	6	114	0.14153	163999	0.262044	-
ccl-flye.73	metaFyle	Low	3.45	0	0	3.45	-	-	-	281294	42422	11	276	0.426088	29804	0.899973	-
ccl-flye.74	metaFyle	Low	0	0	0	0	-	-	-	272384	73824	6	395	0.240836	39253	0.895611	-
ccl-flye.75	metaFyle	Low	3.98	0.58	0	1.08	-	-	-	551511	235928	4	480	0.4155	215735	0.887068	-
ccl-flye.76	metaFyle	Low	78.43	25.47	91.11	-48.92	-	-	-	2620557	241357	56	2913	0.618084	67754	0.866592	-
ccl-flye.77	metaFyle	Low	5.16	0	0	5.16	-	-	-	724057	60476	27	916	0.681782	30929	0.849292	-
ccl-flye.78	metaFyle	High	100	0	0	100	d__Bacteria;p__Bacteroidota;c__Bacteroidia;o__Chitinophagales;f__Chitinophagaceae;g__Sediminibacterium;s__Sediminibacterium magnilacihabitans	Bacteroidota	32	3812027	3776661	2	3375	0.451413	3776661	0.925543	2
ccl-flye.79	metaFyle	Low	36.21	0	0	36.21	-	-	-	850339	567727	6	787	0.634763	567727	0.938507	-
ccl-flye.8	metaFyle	Low	4.17	0	0	4.17	-	-	-	581927	245095	3	619	0.599596	241554	0.865786	-
ccl-flye.80	metaFyle	Low	44.97	0	0	44.97	-	-	-	2096127	172512	46	2369	0.670651	51058	0.852441	-
ccl-flye.81	metaFyle	Low	0	0	0	0	-	-	-	422258	54132	14	428	0.610937	28074	0.870925	-
ccl-flye.82	metaFyle	Low	11.33	0	0	11.33	-	-	-	309296	57862	8	337	0.534064	44373	0.948674	-
ccl-flye.83	metaFyle	Low	0.65	0	0	0.65	-	-	-	687834	134213	14	320	0.146118	51558	0.219841	-
ccl-flye.84	metaFyle	High	98.5	0.16	0	97.7	d__Bacteria;p__Proteobacteria;c__Alphaproteobacteria;o__Rhizobiales;f__Beijerinckiaceae;g__Methylovirgula;s__	Proteobacteria	45	3028805	3028805	1	2931	0.625113	3028805	0.889377	1
ccl-flye.85	metaFyle	High	99.6	0.19	0	98.65	d__Bacteria;p__Bacteroidota;c__Bacteroidia;o__Flavobacteriales;f__Flavobacteriaceae;g__Psychroflexus;s__	Bacteroidota	13	3063877	2309588	3	2765	0.366186	2309588	0.90551	3
ccl-flye.86	metaFyle	Low	21.05	0	0	21.05	-	-	-	398510	244808	4	410	0.564566	244808	0.902527	-
ccl-flye.87	metaFyle	Low	0	0	0	0	-	-	-	276988	93902	5	360	0.383749	56017	0.930921	-
ccl-flye.88	metaFyle	Low	0	0	0	0	-	-	-	258958	41786	14	515	0.5786	27161	0.904672	-
ccl-flye.89	metaFyle	Low	0	0	0	0	-	-	-	205661	109016	2	301	0.40753	109016	0.91786	-
ccl-flye.9	metaFyle	Low	19.3	0	0	19.3	-	-	-	237935	100642	8	240	0.559502	42675	0.922878	-
ccl-flye.90	metaFyle	Low	4.17	0	0	4.17	-	-	-	356952	69554	10	548	0.614455	44188	0.856196	-
ccl-flye.91	metaFyle	Low	2.22	0	0	2.22	-	-	-	329158	329158	1	314	0.440636	329158	0.620097	-
ccl-flye.92	metaFyle	Low	3.92	0	0	3.92	-	-	-	335537	70595	10	364	0.668242	41282	0.893571	-
ccl-flye.93	metaFyle	Low	26.77	13.74	27.62	-41.93	-	-	-	9185306	684513	336	9504	0.605624	40385	0.881569	-
ccl-flye.94	metaFyle	Low	4.6	0	0	4.6	-	-	-	423341	58265	22	444	0.599706	31206	0.882745	-
ccl-flye.95	metaFyle	Medium	69.64	0.34	66.67	67.94	d__Bacteria;p__Proteobacteria;c__Alphaproteobacteria;o__Sphingomonadales;f__Sphingomonadaceae;g__Erythrobacter;s__	Proteobacteria	24	2390243	556827	12	2408	0.597705	259803	0.898612	4
ccl-flye.96	metaFyle	Low	8.62	0	0	8.62	-	-	-	239152	47433	7	244	0.550759	34290	0.966331	-
ccl-hifiasmmeta.1	HiFiasm-meta	Low	100	1457.53	98.18	-7187.65	-	-	-	57189902	106818	5475	60579	0.624946	11000	0.911503	-
ccl-hifiasmmeta.10	HiFiasm-meta	Low	57.17	14.37	48.46	-14.68	-	-	-	2605982	61706	185	3077	0.597621	15259	0.905136	-
ccl-hifiasmmeta.100	HiFiasm-meta	Low	0	0	0	0	-	-	-	254636	114122	11	196	0.360613	32247	0.879938	-
ccl-hifiasmmeta.101	HiFiasm-meta	Low	0	0	0	0	-	-	-	205417	33132	16	161	0.699124	15828	0.857573	-
ccl-hifiasmmeta.102	HiFiasm-meta	Low	17.24	0	0	17.24	-	-	-	221557	21506	19	251	0.555184	11691	0.877688	-
ccl-hifiasmmeta.103	HiFiasm-meta	Low	26.71	13.88	100	-42.69	-	-	-	1070973	91663	64	1161	0.515808	17479	0.873545	-
ccl-hifiasmmeta.104	HiFiasm-meta	Low	20.69	1.72	100	12.09	-	-	-	1041806	35356	71	1201	0.570796	15633	0.880332	-
ccl-hifiasmmeta.105	HiFiasm-meta	Low	32.76	94.83	89.24	-441.39	-	-	-	2783479	30246	277	2921	0.615372	11349	0.925814	-
ccl-hifiasmmeta.106	HiFiasm-meta	Low	0	0	0	0	-	-	-	218641	51307	11	209	0.486011	27205	0.857191	-
ccl-hifiasmmeta.107	HiFiasm-meta	Low	0	0	0	0	-	-	-	338025	19016	28	418	0.60008	12195	0.873051	-
ccl-hifiasmmeta.108	HiFiasm-meta	Medium	58.08	1.92	72.22	48.48	d__Bacteria;p__Proteobacteria;c__Alphaproteobacteria;o__Rhodobacterales;f__Rhodobacteraceae;g__Rhodosalinus;s__	Proteobacteria	57	2304817	76571	140	2430	0.702126	19883	0.877234	1
ccl-hifiasmmeta.109	HiFiasm-meta	Low	8.62	0	0	8.62	-	-	-	543230	79656	20	455	0.533419	39967	0.836051	-
ccl-hifiasmmeta.11	HiFiasm-meta	Low	0	0	0	0	-	-	-	226606	17417	19	251	0.34849	11598	0.885462	-
ccl-hifiasmmeta.110	HiFiasm-meta	Low	0	0	0	0	-	-	-	251809	40294	15	388	0.272298	18757	0.865064	-
ccl-hifiasmmeta.111	HiFiasm-meta	Low	0	0	0	0	-	-	-	345672	15196	40	415	0.569768	8875	0.547403	-
ccl-hifiasmmeta.112	HiFiasm-meta	Low	11.76	108.7	99.29	-531.74	-	-	-	392651	18316	42	425	0.610779	10265	0.899628	-
ccl-hifiasmmeta.113	HiFiasm-meta	Low	98.28	146.79	96.59	-635.67	-	-	-	4816868	1361123	195	4892	0.651561	75364	0.938151	-
ccl-hifiasmmeta.114	HiFiasm-meta	Low	43.1	23.12	28	-72.5	-	-	-	1399090	33237	115	1634	0.653733	12835	0.890737	-
ccl-hifiasmmeta.115	HiFiasm-meta	Low	100	136.36	94.97	-581.8	-	-	-	6755182	802211	313	6730	0.677986	34864	0.89766	-
ccl-hifiasmmeta.116	HiFiasm-meta	Low	33.74	4.92	18.18	9.14	-	-	-	989407	23763	81	1139	0.430589	13159	0.855978	-
ccl-hifiasmmeta.117	HiFiasm-meta	Low	17.24	0	0	17.24	-	-	-	260058	24374	20	307	0.431934	12686	0.829603	-
ccl-hifiasmmeta.118	HiFiasm-meta	Medium	59.37	3.23	50	43.22	d__Bacteria;p__Bacteroidota;c__Bacteroidia;o__Bacteroidales;f__Prolixibacteraceae;g__Mariniphaga;s__	Bacteroidota	29	1996283	48338	111	2115	0.437443	22567	0.883785	0
ccl-hifiasmmeta.119	HiFiasm-meta	Low	0	0	0	0	-	-	-	200889	15172	30	317	0.612139	6725	0.918174	-
ccl-hifiasmmeta.12	HiFiasm-meta	Low	85.27	46.78	88.1	-148.63	-	-	-	4370879	86545	261	4658	0.600628	18805	0.903939	-
ccl-hifiasmmeta.120	HiFiasm-meta	High	95.91	2.7	40	82.41	d__Bacteria;p__Bacteroidota;c__Bacteroidia;o__Flavobacteriales;f__Flavobacteriaceae;g__Winogradskyella;s__	Bacteroidota	16	3992483	1274937	41	3571	0.356565	351941	0.878294	2
ccl-hifiasmmeta.121	HiFiasm-meta	Low	0	0	0	0	-	-	-	204499	28074	16	226	0.685265	13183	0.858439	-
ccl-hifiasmmeta.122	HiFiasm-meta	Low	0	0	0	0	-	-	-	239328	24653	27	278	0.590015	9426	0.888254	-
ccl-hifiasmmeta.123	HiFiasm-meta	Low	44.83	0	0	44.83	-	-	-	2077276	46469	132	2181	0.539952	16621	0.870157	-
ccl-hifiasmmeta.124	HiFiasm-meta	Low	0	0	0	0	-	-	-	443124	30582	34	493	0.410102	14507	0.808108	-
ccl-hifiasmmeta.125	HiFiasm-meta	Low	4.17	0	0	4.17	-	-	-	432725	18981	39	514	0.718653	11317	0.866957	-
ccl-hifiasmmeta.126	HiFiasm-meta	Low	68.97	18.97	77.78	-25.88	-	-	-	3746517	112442	234	3983	0.67754	19520	0.899683	-
ccl-hifiasmmeta.127	HiFiasm-meta	Low	0	0	0	0	-	-	-	323449	20733	37	347	0.581959	8478	0.844792	-
ccl-hifiasmmeta.128	HiFiasm-meta	Low	45.69	10.34	81.82	-6.01	-	-	-	3026400	56811	192	3163	0.633327	16825	0.895129	-
ccl-hifiasmmeta.129	HiFiasm-meta	Low	24.14	10.34	100	-27.56	-	-	-	1060288	151646	57	1007	0.443468	20180	0.912422	-
ccl-hifiasmmeta.13	HiFiasm-meta	Low	0	0	0	0	-	-	-	255813	13469	32	229	0.655803	8310	0.87942	-
ccl-hifiasmmeta.130	HiFiasm-meta	Low	73.47	18.48	14.94	-18.93	-	-	-	8140732	117459	395	8688	0.635222	23245	0.861219	-
ccl-hifiasmmeta.131	HiFiasm-meta	Low	19.35	0	0	19.35	-	-	-	695741	27009	48	726	0.568661	15890	0.872187	-
ccl-hifiasmmeta.132	HiFiasm-meta	Low	4.61	0	0	4.61	-	-	-	203902	104970	2	131	0.313332	104970	0.552829	-
ccl-hifiasmmeta.133	HiFiasm-meta	Low	8.62	0	0	8.62	-	-	-	427386	37369	32	422	0.458422	13376	0.83996	-
ccl-hifiasmmeta.134	HiFiasm-meta	Low	86.85	17.29	78.85	0.4	-	-	-	3629471	346465	83	3495	0.442812	73621	0.916789	-
ccl-hifiasmmeta.135	HiFiasm-meta	Low	10.34	0	0	10.34	-	-	-	363347	22030	29	456	0.617531	12632	0.912475	-
ccl-hifiasmmeta.136	HiFiasm-meta	Low	14.58	0	0	14.58	-	-	-	477140	21797	41	475	0.461062	11932	0.930681	-
ccl-hifiasmmeta.137	HiFiasm-meta	Low	20.69	0	0	20.69	-	-	-	509920	44127	27	519	0.465938	22483	0.921299	-
ccl-hifiasmmeta.138	HiFiasm-meta	Low	0	0	0	0	-	-	-	225195	54635	11	233	0.57007	27859	0.897746	-
ccl-hifiasmmeta.139	HiFiasm-meta	Low	4.23	0	0	4.23	-	-	-	495451	21871	46	554	0.702449	10711	0.847523	-
ccl-hifiasmmeta.14	HiFiasm-meta	Low	32.76	0	0	32.76	-	-	-	1348485	45940	98	1596	0.607566	13988	0.891396	-
ccl-hifiasmmeta.140	HiFiasm-meta	Low	63.64	35.58	96.36	-114.26	-	-	-	7131392	69851	415	8025	0.657945	19121	0.879732	-
ccl-hifiasmmeta.141	HiFiasm-meta	Low	0	0	0	0	-	-	-	241502	11587	28	305	0.600927	8674	0.921061	-
ccl-hifiasmmeta.142	HiFiasm-meta	Low	61.56	27.78	28.81	-77.34	-	-	-	3836243	35679	297	4359	0.674657	13470	0.88276	-
ccl-hifiasmmeta.143	HiFiasm-meta	Medium	86.24	4.08	57.14	65.84	d__Bacteria;p__Verrucomicrobiota;c__Verrucomicrobiae;o__Verrucomicrobiales;f__Akkermansiaceae;g__UBA1315;s__	Verrucomicrobiota	79	4536831	147679	191	4350	0.599429	33546	0.882011	2
ccl-hifiasmmeta.144	HiFiasm-meta	High	99.16	0.47	66.67	96.81	d__Bacteria;p__Proteobacteria;c__Alphaproteobacteria;o__Rhizobiales;f__Beijerinckiaceae;g__Methylovirgula;s__	Proteobacteria	45	3041600	3028828	3	2928	0.625065	3028828	0.89001	1
ccl-hifiasmmeta.145	HiFiasm-meta	Low	100	359.06	82.72	-1695.3	-	-	-	20634285	1059405	931	20711	0.620182	47318	0.900928	-
ccl-hifiasmmeta.146	HiFiasm-meta	Low	3.98	2.32	37.5	-7.62	-	-	-	600716	77282	21	522	0.412521	39729	0.89065	-
ccl-hifiasmmeta.147	HiFiasm-meta	Low	0	0	0	0	-	-	-	280022	67806	12	411	0.241285	36345	0.903579	-
ccl-hifiasmmeta.148	HiFiasm-meta	Medium	78	9.17	98.11	32.15	d__Bacteria;p__Proteobacteria;c__Alphaproteobacteria;o__Rhodobacterales;f__Rhodobacteraceae;g__;s__	Proteobacteria	55	3307227	123363	179	3556	0.668856	25683	0.881004	1
ccl-hifiasmmeta.149	HiFiasm-meta	Medium	60.34	6.9	60	25.84	d__Bacteria;p__Bacteroidota;c__Bacteroidia;o__Cytophagales;f__Cyclobacteriaceae;g__Belliella;s__	Bacteroidota	19	3307314	70254	181	3363	0.369343	22428	0.865256	2
ccl-hifiasmmeta.15	HiFiasm-meta	Low	12.07	0	0	12.07	-	-	-	266213	25232	19	295	0.407925	14949	0.85648	-
ccl-hifiasmmeta.150	HiFiasm-meta	Low	90.62	30.74	79.78	-63.08	-	-	-	4441739	143464	227	4704	0.608814	28281	0.901348	-
ccl-hifiasmmeta.151	HiFiasm-meta	Low	12.7	0	0	12.7	-	-	-	467847	52599	32	478	0.535429	14137	0.829782	-
ccl-hifiasmmeta.152	HiFiasm-meta	Low	5.49	0	0	5.49	-	-	-	290192	28026	29	318	0.630396	10711	0.885762	-
ccl-hifiasmmeta.153	HiFiasm-meta	High	99.6	0.19	0	98.65	d__Bacteria;p__Bacteroidota;c__Bacteroidia;o__Flavobacteriales;f__Flavobacteriaceae;g__Psychroflexus;s__	Bacteroidota	13	3024023	2560458	2	2738	0.366729	2560458	0.90515	3
ccl-hifiasmmeta.154	HiFiasm-meta	Low	0	0	0	0	-	-	-	338008	265347	2	480	0.403526	265347	0.916792	-
ccl-hifiasmmeta.155	HiFiasm-meta	Low	48.87	0.63	50	45.72	-	-	-	1982170	294515	33	2049	0.598786	97500	0.886235	-
ccl-hifiasmmeta.16	HiFiasm-meta	Low	73.05	18.26	22.73	-18.25	-	-	-	2293887	89417	137	2514	0.679434	18771	0.90322	-
ccl-hifiasmmeta.17	HiFiasm-meta	Low	71.55	23.28	100	-44.85	-	-	-	2772093	51239	194	3314	0.295942	16566	0.85399	-
ccl-hifiasmmeta.18	HiFiasm-meta	Low	0	0	0	0	-	-	-	227924	43729	17	396	0.659198	14786	0.908737	-
ccl-hifiasmmeta.19	HiFiasm-meta	Low	0	0	0	0	-	-	-	210326	66680	11	234	0.510484	20655	0.789308	-
ccl-hifiasmmeta.2	HiFiasm-meta	Low	30.17	0	0	30.17	-	-	-	1646290	46382	125	1776	0.65879	13158	0.887282	-
ccl-hifiasmmeta.20	HiFiasm-meta	Low	0	0	0	0	-	-	-	262789	36871	18	277	0.690954	15954	0.825948	-
ccl-hifiasmmeta.21	HiFiasm-meta	Low	50.19	16.18	35.29	-30.71	-	-	-	1960633	22205	169	2289	0.657387	11772	0.860561	-
ccl-hifiasmmeta.22	HiFiasm-meta	Low	0	0	0	0	-	-	-	251686	31730	16	275	0.407734	17425	0.835374	-
ccl-hifiasmmeta.23	HiFiasm-meta	Low	0	0	0	0	-	-	-	245280	41022	12	267	0.532065	30835	0.83507	-
ccl-hifiasmmeta.24	HiFiasm-meta	Low	12.07	1.72	100	3.47	-	-	-	499852	38987	28	570	0.543759	18645	0.949881	-
ccl-hifiasmmeta.25	HiFiasm-meta	Low	45.83	72.04	4.93	-314.37	-	-	-	261779	37881	14	321	0.299929	29151	0.796978	-
ccl-hifiasmmeta.26	HiFiasm-meta	Low	46.71	39.92	33.78	-152.89	-	-	-	31751332	207268	2137	35275	0.593617	16548	0.866201	-
ccl-hifiasmmeta.27	HiFiasm-meta	Low	0.22	0	0	0.22	-	-	-	0	255629	11619.5	22	17810	0.528238	11449	-	Mean contig length'
ccl-hifiasmmeta.28	HiFiasm-meta	Low	93.1	60.34	90.38	-208.6	-	-	-	4835771	106728	318	5271	0.613917	16557	0.903595	-
ccl-hifiasmmeta.29	HiFiasm-meta	Medium	64.04	7.02	100	28.94	d__Bacteria;p__Actinobacteriota;c__Actinomycetia;o__Actinomycetales;f__Microbacteriaceae;g__Pontimonas;s__	Actinobacteriota	100	1675062	87700	101	1917	0.58133	18131	0.902621	1
ccl-hifiasmmeta.3	HiFiasm-meta	Low	95.79	75.97	91.13	-284.06	-	-	-	4377859	161114	259	4799	0.616632	24379	0.874641	-
ccl-hifiasmmeta.30	HiFiasm-meta	Low	39.97	0	0	39.97	-	-	-	1374584	272941	32	1389	0.598375	63476	0.892203	-
ccl-hifiasmmeta.31	HiFiasm-meta	Low	0	0	0	0	-	-	-	327457	8853	59	857	0.584532	5337	0.888596	-
ccl-hifiasmmeta.32	HiFiasm-meta	Low	13.79	0	0	13.79	-	-	-	429445	22834	27	503	0.368855	16545	0.864996	-
ccl-hifiasmmeta.33	HiFiasm-meta	Low	3.45	0	0	3.45	-	-	-	260428	23908	22	295	0.610891	12326	0.856229	-
ccl-hifiasmmeta.34	HiFiasm-meta	Medium	53.77	1.14	55.56	48.07	d__Bacteria;p__Proteobacteria;c__Alphaproteobacteria;o__Rhodobacterales;f__Rhodobacteraceae;g__Sulfitobacter;s__	Proteobacteria	68	2169481	55827	141	2481	0.604359	18155	0.880283	1
ccl-hifiasmmeta.35	HiFiasm-meta	Low	0	0	0	0	-	-	-	219402	139840	3	200	0.345024	139840	0.899194	-
ccl-hifiasmmeta.36	HiFiasm-meta	Medium	69	1.28	71.43	62.6	d__Bacteria;p__Proteobacteria;c__Alphaproteobacteria;o__Rhodobacterales;f__Rhodobacteraceae;g__Roseovarius;s__	Proteobacteria	60	2541597	407050	26	2454	0.632082	256442	0.894973	0
ccl-hifiasmmeta.37	HiFiasm-meta	Low	8.62	0	0	8.62	-	-	-	223606	18649	19	251	0.535308	12830	0.918517	-
ccl-hifiasmmeta.38	HiFiasm-meta	Low	47.93	5.61	90.91	19.88	-	-	-	2227758	30661	170	2571	0.658732	13487	0.872775	-
ccl-hifiasmmeta.39	HiFiasm-meta	Low	0	0	0	0	-	-	-	242225	24023	17	246	0.552594	14856	0.858177	-
ccl-hifiasmmeta.4	HiFiasm-meta	Low	29.6	0	0	29.6	-	-	-	610912	33116	44	678	0.392181	14434	0.861582	-
ccl-hifiasmmeta.40	HiFiasm-meta	Low	1.46	0	0	1.46	-	-	-	225665	42468	11	291	0.613046	24249	0.857612	-
ccl-hifiasmmeta.41	HiFiasm-meta	Low	0	0	0	0	-	-	-	332150	44833	27	380	0.66087	12935	0.838847	-
ccl-hifiasmmeta.42	HiFiasm-meta	Low	96.55	104.48	72.5	-425.85	-	-	-	6300972	87333	368	6964	0.614601	20131	0.90557	-
ccl-hifiasmmeta.43	HiFiasm-meta	Low	27.59	0.34	100	25.89	-	-	-	1615396	40165	128	1851	0.621768	12781	0.887637	-
ccl-hifiasmmeta.44	HiFiasm-meta	Medium	65.61	1.91	50	56.06	d__Bacteria;p__Bacteroidota;c__Rhodothermia;o__Balneolales;f__PXAI01;g__;s__	Bacteroidota	98	2797820	253701	87	2309	0.500991	44520	0.844993	1
ccl-hifiasmmeta.45	HiFiasm-meta	Low	4.17	0	0	4.17	-	-	-	278331	26755	17	280	0.545692	21220	0.883811	-
ccl-hifiasmmeta.46	HiFiasm-meta	Low	0.29	0	0	0.29	-	-	-	394341	70519	17	117	0.151729	41427	0.175589	-
ccl-hifiasmmeta.47	HiFiasm-meta	Low	81.88	12.61	11.76	18.83	-	-	-	2474946	70121	148	2600	0.344667	20450	0.875173	-
ccl-hifiasmmeta.48	HiFiasm-meta	Low	93.1	138.73	65.93	-600.55	-	-	-	14690736	115492	1063	16419	0.660081	14417	0.877248	-
ccl-hifiasmmeta.49	HiFiasm-meta	Low	20.69	0	0	20.69	-	-	-	1806001	29095	127	1959	0.438701	14873	0.874045	-
ccl-hifiasmmeta.5	HiFiasm-meta	Low	4.67	0.93	0	0.02	-	-	-	413997	40538	28	466	0.292442	15356	0.880811	-
ccl-hifiasmmeta.50	HiFiasm-meta	Medium	80.45	5.45	71.43	53.2	d__Bacteria;p__Bacteroidota;c__Bacteroidia;o__Cytophagales;f__Cyclobacteriaceae;g__Algoriphagus;s__Algoriphagus faecimaris	Bacteroidota	21	3638763	375541	55	3294	0.419082	103185	0.897454	6
ccl-hifiasmmeta.51	HiFiasm-meta	Low	100	173.9	57.38	-769.5	-	-	-	12144176	369794	472	11259	0.40827	54143	0.887038	-
ccl-hifiasmmeta.52	HiFiasm-meta	Low	4.17	0	0	4.17	-	-	-	206342	20515	18	216	0.544959	12548	0.879317	-
ccl-hifiasmmeta.53	HiFiasm-meta	Medium	84.94	7.41	85.71	47.89	d__Bacteria;p__Bacteroidota;c__Bacteroidia;o__Chitinophagales;f__UBA8649;g__;s__	Bacteroidota	14	3337032	198909	111	3137	0.323184	43147	0.901768	1
ccl-hifiasmmeta.54	HiFiasm-meta	Low	12.07	0	0	12.07	-	-	-	1037850	28369	82	1029	0.560932	12699	0.863724	-
ccl-hifiasmmeta.55	HiFiasm-meta	Low	72.97	147.11	95.85	-662.58	-	-	-	2998182	173223	218	3241	0.544411	15520	0.905217	-
ccl-hifiasmmeta.56	HiFiasm-meta	High	99.7	1.49	25	92.25	d__Bacteria;p__Desulfobacterota;c__Desulfovibrionia;o__Desulfovibrionales;f__Desulfohalobiaceae;g__Desulfovermiculus;s__	Desulfobacterota	39	4762921	1765169	12	4579	0.522359	1012919	0.846691	2
ccl-hifiasmmeta.57	HiFiasm-meta	Low	74.31	14.83	100	0.16	-	-	-	3686514	85610	247	3990	0.575074	15984	0.89564	-
ccl-hifiasmmeta.58	HiFiasm-meta	Low	2.62	0.03	100	2.47	-	-	-	204130	196336	2	174	0.386293	196336	0.52155	-
ccl-hifiasmmeta.59	HiFiasm-meta	Low	2.22	0.85	100	-2.03	-	-	-	221681	201734	4	186	0.349214	201734	0.49357	-
ccl-hifiasmmeta.6	HiFiasm-meta	Low	8.33	15.28	100	-68.07	-	-	-	318986	22926	26	409	0.539187	12981	0.855025	-
ccl-hifiasmmeta.60	HiFiasm-meta	Low	0	0	0	0	-	-	-	1009737	19843	86	1182	0.704068	12414	0.839587	-
ccl-hifiasmmeta.61	HiFiasm-meta	Low	91.23	78.95	96.92	-303.52	-	-	-	2992325	835095	153	3142	0.614142	27360	0.924519	-
ccl-hifiasmmeta.62	HiFiasm-meta	Low	5.61	1.54	12.5	-2.09	-	-	-	238447	85759	5	163	0.327779	57676	0.480572	-
ccl-hifiasmmeta.63	HiFiasm-meta	Low	41.38	18.97	100	-53.47	-	-	-	2562548	60099	200	2485	0.740135	14385	0.867593	-
ccl-hifiasmmeta.64	HiFiasm-meta	Low	34.48	0	0	34.48	-	-	-	1363765	51132	96	1482	0.569974	14990	0.868079	-
ccl-hifiasmmeta.65	HiFiasm-meta	Low	17.24	0	0	17.24	-	-	-	559132	37292	45	637	0.636685	12563	0.872445	-
ccl-hifiasmmeta.66	HiFiasm-meta	Low	70.69	26.1	95.45	-59.81	-	-	-	4501763	83875	274	5026	0.606209	18779	0.899168	-
ccl-hifiasmmeta.67	HiFiasm-meta	Low	0	0	0	0	-	-	-	621637	59489	63	652	0.645809	10191	0.873346	-
ccl-hifiasmmeta.68	HiFiasm-meta	High	97.88	2.15	57.89	87.13	d__Bacteria;p__Proteobacteria;c__Alphaproteobacteria;o__Rhizobiales;f__Xanthobacteraceae;g__Bradyrhizobium;s__	Proteobacteria	50	8637912	4511234	6	7995	0.640318	4511234	0.864699	1
ccl-hifiasmmeta.69	HiFiasm-meta	Low	98.28	126.25	98.06	-532.97	-	-	-	10220664	1878767	449	9993	0.646379	29831	0.868217	-
ccl-hifiasmmeta.7	HiFiasm-meta	Low	22.41	0	0	22.41	-	-	-	517310	19487	41	628	0.472038	13162	0.886287	-
ccl-hifiasmmeta.70	HiFiasm-meta	Low	20.69	0	0	20.69	-	-	-	847644	30862	66	986	0.384755	13208	0.885079	-
ccl-hifiasmmeta.71	HiFiasm-meta	Low	13.79	0	0	13.79	-	-	-	1077869	33959	64	1242	0.598591	19096	0.867437	-
ccl-hifiasmmeta.72	HiFiasm-meta	Low	67.34	33.45	94.86	-99.91	-	-	-	4489097	56151	274	4539	0.518937	18653	0.848834	-
ccl-hifiasmmeta.73	HiFiasm-meta	Low	12.5	0	0	12.5	-	-	-	1318258	35550	104	1497	0.672185	12851	0.895394	-
ccl-hifiasmmeta.74	HiFiasm-meta	Medium	53.73	7.63	96.55	15.58	d__Bacteria;p__Proteobacteria;c__Alphaproteobacteria;o__Rhodobacterales;f__Rhodobacteraceae;g__Alkalilacustris;s__	Proteobacteria	56	2225130	66706	178	2380	0.709252	13089	0.879507	1
ccl-hifiasmmeta.75	HiFiasm-meta	Low	20.69	0	0	20.69	-	-	-	269048	25297	22	295	0.427671	12105	0.837063	-
ccl-hifiasmmeta.76	HiFiasm-meta	High	96.69	4.84	96.67	72.49	d__Bacteria;p__Proteobacteria;c__Alphaproteobacteria;o__Rhizobiales;f__Rhizobiaceae;g__Mesorhizobium;s__Mesorhizobium terrae	Proteobacteria	51	5698089	521929	94	5472	0.6316	103333	0.880546	2
ccl-hifiasmmeta.77	HiFiasm-meta	Low	34.48	1.72	100	25.88	-	-	-	2897834	43869	225	3131	0.610309	13465	0.865838	-
ccl-hifiasmmeta.78	HiFiasm-meta	Low	29.67	9.64	89.47	-18.53	-	-	-	400114	33084	27	477	0.534873	14500	0.913937	-
ccl-hifiasmmeta.79	HiFiasm-meta	Low	0.48	0.05	33.33	0.23	-	-	-	726041	43665	72	849	0.678424	12287	0.893063	-
ccl-hifiasmmeta.8	HiFiasm-meta	Low	0	0	0	0	-	-	-	255063	55997	14	201	0.607728	21719	0.899119	-
ccl-hifiasmmeta.80	HiFiasm-meta	High	98.64	0.75	40	94.89	d__Bacteria;p__Proteobacteria;c__Alphaproteobacteria;o__Rhodobacterales;f__Rhodobacteraceae;g__Aquicoccus;s__Aquicoccus sp001314705	Proteobacteria	61	3702870	1262437	8	3587	0.635636	1027747	0.90238	1
ccl-hifiasmmeta.81	HiFiasm-meta	Low	0	0	0	0	-	-	-	218854	82586	9	225	0.408231	35918	0.830152	-
ccl-hifiasmmeta.82	HiFiasm-meta	Low	4.17	8.33	100	-37.48	-	-	-	961883	34985	94	917	0.354266	11334	0.870476	-
ccl-hifiasmmeta.83	HiFiasm-meta	Low	0	0	0	0	-	-	-	220517	36345	11	413	0.599346	28036	0.907336	-
ccl-hifiasmmeta.84	HiFiasm-meta	Medium	95.48	5.48	66.67	68.08	d__Bacteria;p__Desulfobacterota;c__Desulfobacteria;o__Desulfobacterales;f__SURF-3;g__Desulfosalsimonas;s__	Desulfobacterota	101	3680157	459089	62	3380	0.543335	112323	0.884061	2
ccl-hifiasmmeta.85	HiFiasm-meta	Low	14.54	0	0	14.54	-	-	-	498074	20254	43	526	0.467449	11747	0.867498	-
ccl-hifiasmmeta.86	HiFiasm-meta	Low	13.79	0	0	13.79	-	-	-	1107008	41453	67	1247	0.466245	17213	0.866801	-
ccl-hifiasmmeta.87	HiFiasm-meta	Medium	97.04	9.85	94.12	47.79	d__Bacteria;p__Bacteroidota;c__Bacteroidia;o__Chitinophagales;f__Chitinophagaceae;g__Sediminibacterium;s__Sediminibacterium magnilacihabitans	Bacteroidota	32	4077288	1632480	57	3672	0.45246	1168760	0.926897	2
ccl-hifiasmmeta.88	HiFiasm-meta	Low	13.48	0	0	13.48	-	-	-	434256	26648	35	497	0.593641	13043	0.873865	-
ccl-hifiasmmeta.89	HiFiasm-meta	Low	0	0	0	0	-	-	-	1920120	65691	169	1835	0.609848	12191	0.896831	-
ccl-hifiasmmeta.9	HiFiasm-meta	Low	6.47	0	0	6.47	-	-	-	210193	17230	16	253	0.437132	14025	0.850442	-
ccl-hifiasmmeta.90	HiFiasm-meta	High	97.36	3.73	16.67	78.71	d__Bacteria;p__Firmicutes;c__Bacilli;o__Lactobacillales;f__Carnobacteriaceae;g__Alkalibacterium;s__	Firmicutes	5	2628222	669624	21	2408	0.451145	373302	0.843189	5
ccl-hifiasmmeta.91	HiFiasm-meta	Low	94.44	217.99	89.64	-995.51	-	-	-	10805866	229406	722	12168	0.622344	16010	0.909902	-
ccl-hifiasmmeta.92	HiFiasm-meta	Low	100	142.28	97.88	-611.4	-	-	-	6918398	2177703	275	6988	0.645295	39923	0.891483	-
ccl-hifiasmmeta.93	HiFiasm-meta	Low	23.61	27.78	100	-115.29	-	-	-	1411982	42887	117	1457	0.573296	14859	0.926643	-
ccl-hifiasmmeta.94	HiFiasm-meta	Low	0	0	0	0	-	-	-	285689	35902	16	354	0.529614	22827	0.810035	-
ccl-hifiasmmeta.95	HiFiasm-meta	Low	6.9	1.72	0	-1.7	-	-	-	437882	27504	32	551	0.396488	15120	0.859825	-
ccl-hifiasmmeta.96	HiFiasm-meta	Low	0	0	0	0	-	-	-	465759	33004	30	556	0.560726	17904	0.869538	-
ccl-hifiasmmeta.97	HiFiasm-meta	Low	22.41	0	0	22.41	-	-	-	1642370	36398	115	1760	0.412041	14490	0.842705	-
ccl-hifiasmmeta.98	HiFiasm-meta	Medium	92.49	9.67	70.45	44.14	d__Bacteria;p__Proteobacteria;c__Gammaproteobacteria;o__Pseudomonadales;f__Halieaceae;g__Chromatocurvus;s__	Proteobacteria	37	3773734	148202	146	3639	0.621616	36791	0.914321	1
ccl-hifiasmmeta.99	HiFiasm-meta	Low	0	0	0	0	-	-	-	238116	97201	6	277	0.601425	65189	0.874389	-
ccl-megahit.1	Megahit	Low	0	0	0	0	-	-	-	240050	62371	15	376	0.369498	28687	0.915372	-
ccl-megahit.10	Megahit	Low	1.35	0.47	0	-1	-	-	-	389686	143331	6	500	0.379018	118251	0.851383	-
ccl-megahit.100	Megahit	High	97.83	1.09	0	92.38	d__Bacteria;p__Firmicutes_F;c__Halanaerobiia;o__Halanaerobiales;f__Halanaerobiaceae;g__Halanaerobium;s__	Firmicutes_F	9	2657169	85030	133	2528	0.34458	34512	0.891723	0
ccl-megahit.101	Megahit	Low	100	97.34	11.94	-386.7	-	-	-	8103500	169311	655	7417	0.361263	20020	0.903258	-
ccl-megahit.102	Megahit	Low	0	0	0	0	-	-	-	558195	34346	85	622	0.499777	7362	0.807779	-
ccl-megahit.103	Megahit	High	98.89	1.8	25	89.89	d__Bacteria;p__Proteobacteria;c__Gammaproteobacteria;o__Pseudomonadales;f__Halomonadaceae;g__Halomonas;s__Halomonas sp007625055	Proteobacteria	35	3002703	267630	55	2791	0.561606	116156	0.895624	0
ccl-megahit.104	Megahit	Medium	61.08	1.71	0	52.53	d__Bacteria;p__Patescibacteria;c__Paceibacteria;o__UBA9983_A;f__UBA2163;g__OLB19;s__	Patescibacteria	1	717541	39303	60	781	0.420726	15772	0.866638	0
ccl-megahit.105	Megahit	Medium	86.56	0	0	86.56	d__Bacteria;p__Firmicutes;c__Bacilli;o__Izemoplasmatales;f__Izemoplasmataceae;g__CSBR16-87;s__	Firmicutes	3	966943	104973	41	989	0.460828	42432	0.942826	1
ccl-megahit.106	Megahit	Medium	50.29	0.17	0	49.44	d__Bacteria;p__Firmicutes_A;c__Clostridia;o__Tissierellales;f__Tissierellaceae;g__Gudongella;s__	Firmicutes_A	78	766247	10314	191	881	0.380907	3965	0.915797	0
ccl-megahit.107	Megahit	Medium	58.42	0	0	58.42	d__Bacteria;p__Firmicutes;c__Bacilli;o__Izemoplasmatales;f__Izemoplasmataceae;g__;s__	Firmicutes	82	1267141	33434	196	1354	0.369178	8007	0.922416	0
ccl-megahit.108	Megahit	High	95.44	1.24	0	89.24	d__Bacteria;p__Verrucomicrobiota;c__Kiritimatiellae;o__SS1-B-03-39;f__UBA6053;g__UBA6053;s__	Verrucomicrobiota	74	3635999	91776	244	3293	0.569352	21174	0.902008	1
ccl-megahit.109	Megahit	Low	3.04	0.5	0	0.54	-	-	-	337108	93480	12	312	0.316996	40651	0.924182	-
ccl-megahit.11	Megahit	High	99.46	3.6	0	81.46	d__Bacteria;p__Bacteroidota;c__Bacteroidia;o__Bacteroidales;f__Prolixibacteraceae;g__Mariniphaga;s__	Bacteroidota	29	3979364	122649	167	3603	0.433042	44737	0.900442	0
ccl-megahit.110	Megahit	Medium	57.62	0.08	0	57.22	d__Bacteria;p__Proteobacteria;c__Alphaproteobacteria;o__Rhodobacterales;f__Rhodobacteraceae;g__Roseovarius;s__	Proteobacteria	60	2126910	208691	26	2034	0.631233	133673	0.901482	0
ccl-megahit.111	Megahit	Low	9.73	0	0	9.73	-	-	-	2443895	17815	602	5141	0.424697	4044	0.474636	-
ccl-megahit.112	Megahit	Low	82.85	11.1	17.31	27.35	-	-	-	3049064	66946	476	3378	0.608055	8000	0.914256	-
ccl-megahit.113	Megahit	Low	46.32	5.17	0	20.47	-	-	-	3277648	34696	605	3370	0.633247	5828	0.922083	-
ccl-megahit.114	Megahit	Low	17.54	0	0	17.54	-	-	-	525841	12797	138	645	0.390939	3819	0.88042	-
ccl-megahit.115	Megahit	Low	80.5	20.69	80	-22.95	-	-	-	2562411	80716	182	2458	0.352035	21450	0.899925	-
ccl-megahit.116	Megahit	Low	0	0	0	0	-	-	-	264245	45039	32	297	0.516751	8942	0.812757	-
ccl-megahit.117	Megahit	High	95.95	0.84	75	91.75	d__Bacteria;p__Bacteroidota;c__Bacteroidia;o__Cytophagales;f__Cyclobacteriaceae;g__Cyclobacterium;s__Cyclobacterium sp010993705	Bacteroidota	18	4904209	80171	353	4274	0.441222	21312	0.902059	0
ccl-megahit.118	Megahit	Low	19.62	2.74	50	5.92	-	-	-	1123599	29075	267	1277	0.610387	4087	0.897671	-
ccl-megahit.119	Megahit	High	98.52	2.46	10	86.22	d__Bacteria;p__Bacteroidota;c__Bacteroidia;o__Chitinophagales;f__UBA8649;g__;s__	Bacteroidota	14	3323190	145083	132	2968	0.318525	48865	0.917909	1
ccl-megahit.12	Megahit	Medium	61.55	3.45	100	44.3	d__Bacteria;p__Proteobacteria;c__Alphaproteobacteria;o__Rhodobacterales;f__Rhodobacteraceae;g__EhC02;s__	Proteobacteria	67	2990693	31737	547	3239	0.621731	5867	0.909582	0
ccl-megahit.120	Megahit	Low	0	0	0	0	-	-	-	307817	21015	56	500	0.266678	6514	0.915105	-
ccl-megahit.121	Megahit	High	98.07	0.66	50	94.77	d__Bacteria;p__Bacteroidota;c__Bacteroidia;o__Chitinophagales;f__Chitinophagaceae;g__Sediminibacterium;s__	Bacteroidota	31	3168083	193984	127	2849	0.444337	46822	0.926414	0
ccl-megahit.122	Megahit	High	99.09	2.46	41.67	86.79	d__Bacteria;p__Proteobacteria;c__Gammaproteobacteria;o__Pseudomonadales;f__Halieaceae;g__Chromatocurvus;s__	Proteobacteria	37	3720501	185740	117	3347	0.62112	53110	0.923673	0
ccl-megahit.123	Megahit	Low	47.33	1.81	6.67	38.28	-	-	-	3707492	20088	819	4281	0.653278	4676	0.89133	-
ccl-megahit.124	Megahit	Medium	87.49	3.85	88.89	68.24	d__Bacteria;p__Firmicutes_F;c__Halanaerobiia;o__Halobacteroidales;f__Halobacteroidaceae;g__;s__	Firmicutes_F	7	2780043	58616	464	2985	0.329052	6523	0.869897	0
ccl-megahit.125	Megahit	Low	0.9	0	0	0.9	-	-	-	406130	30633	38	486	0.600084	12737	0.861677	-
ccl-megahit.126	Megahit	Low	8.62	0	0	8.62	-	-	-	801419	10449	216	981	0.585991	3729	0.893085	-
ccl-megahit.127	Megahit	Low	2.41	0	0	2.41	-	-	-	249267	40665	13	428	0.452784	24624	0.889328	-
ccl-megahit.128	Megahit	Low	5.34	0	0	5.34	-	-	-	274306	6235	80	335	0.538694	3437	0.892882	-
ccl-megahit.129	Megahit	Low	0	0	0	0	-	-	-	258641	25847	38	529	0.32264	8201	0.723532	-
ccl-megahit.13	Megahit	Low	0	0	0	0	-	-	-	324798	36839	32	370	0.411878	10490	0.902961	-
ccl-megahit.130	Megahit	High	93.11	2.39	77.78	81.16	d__Bacteria;p__Proteobacteria;c__Alphaproteobacteria;o__Rhizobiales;f__Beijerinckiaceae;g__Salinarimonas;s__	Proteobacteria	47	3785470	59970	313	3599	0.651753	17265	0.886677	0
ccl-megahit.131	Megahit	Low	27.9	0	0	27.9	-	-	-	1039892	9007	280	1075	0.413712	3609	0.882402	-
ccl-megahit.132	Megahit	Medium	56.14	0	0	56.14	d__Bacteria;p__Firmicutes;c__Bacilli;o__Izemoplasmatales;f__Izemoplasmataceae;g__;s__	Firmicutes	43	854152	25108	109	922	0.544871	9704	0.912986	0
ccl-megahit.133	Megahit	Medium	79.95	2.92	33.33	65.35	d__Bacteria;p__Actinobacteriota;c__Actinomycetia;o__Actinomycetales;f__Microbacteriaceae;g__Chryseoglobus;s__	Actinobacteriota	80	2217279	69330	288	2329	0.677803	10150	0.928023	0
ccl-megahit.134	Megahit	Low	4.17	0	0	4.17	-	-	-	263179	26731	33	246	0.527257	9651	0.884345	-
ccl-megahit.135	Megahit	Low	0	0	0	0	-	-	-	373499	27443	48	385	0.530009	9009	0.857496	-
ccl-megahit.136	Megahit	High	99.6	0.19	0	98.65	d__Bacteria;p__Bacteroidota;c__Bacteroidia;o__Flavobacteriales;f__Flavobacteriaceae;g__Psychroflexus;s__	Bacteroidota	13	2941199	353704	27	2689	0.366647	226096	0.911898	0
ccl-megahit.137	Megahit	Low	0	0	0	0	-	-	-	259916	9077	68	277	0.605415	3807	0.87212	-
ccl-megahit.138	Megahit	Medium	65.08	2	44.44	55.08	d__Bacteria;p__Bacteroidota;c__Rhodothermia;o__Balneolales;f__Balneolaceae;g__Rhodohalobacter;s__	Bacteroidota	26	1822144	51318	242	1770	0.430525	9333	0.911226	0
ccl-megahit.139	Megahit	Medium	54.2	0	0	54.2	d__Bacteria;p__Patescibacteria;c__Saccharimonadia;o__Saccharimonadales;f__SLHW01;g__;s__	Patescibacteria	95	675337	32668	94	750	0.488537	8145	0.891515	0
ccl-megahit.14	Megahit	Low	16.13	1.87	0	6.78	-	-	-	1133399	78521	63	1122	0.28984	25210	0.909519	-
ccl-megahit.140	Megahit	Low	3.04	0.58	0	0.14	-	-	-	479324	36162	40	444	0.415852	15111	0.891823	-
ccl-megahit.141	Megahit	Medium	75.87	8.12	20	35.27	d__Bacteria;p__Firmicutes_F;c__Halanaerobiia;o__Halanaerobiales;f__Halanaerobiaceae;g__Halanaerobium;s__	Firmicutes_F	10	2197298	140504	95	2119	0.350642	35740	0.897932	0
ccl-megahit.142	Megahit	Medium	70.84	0.89	66.67	66.39	d__Archaea;p__Halobacteriota;c__Halobacteria;o__Halobacteriales;f__Haloferacaceae;g__Halohasta;s__	Halobacteriota	12	1722578	81250	158	1906	0.620282	16704	0.887413	0
ccl-megahit.143	Megahit	Low	100	180.56	66.22	-802.8	-	-	-	12393073	137927	988	11600	0.409191	21528	0.897434	-
ccl-megahit.144	Megahit	Low	0	0	0	0	-	-	-	244345	32252	33	327	0.376304	11822	0.933754	-
ccl-megahit.145	Megahit	Low	29.48	0	0	29.48	-	-	-	1039008	17416	226	1025	0.510606	4794	0.894626	-
ccl-megahit.146	Megahit	High	97.92	0.6	0	94.92	d__Bacteria;p__Desulfobacterota;c__Desulfovibrionia;o__Desulfovibrionales;f__Desulfohalobiaceae;g__Desulfovermiculus;s__	Desulfobacterota	39	3741302	168185	95	3546	0.532413	72833	0.855703	0
ccl-megahit.147	Megahit	Low	0	0	0	0	-	-	-	239468	49958	16	179	0.47413	16645	0.826198	-
ccl-megahit.148	Megahit	Low	0	0	0	0	-	-	-	318768	96749	4	460	0.403864	80514	0.924033	-
ccl-megahit.149	Megahit	Medium	56.03	5.17	33.33	30.18	d__Bacteria;p__Proteobacteria;c__Alphaproteobacteria;o__Rhodobacterales;f__Rhodobacteraceae;g__Alkalilacustris;s__	Proteobacteria	72	2944447	48707	398	3035	0.660865	9175	0.919157	0
ccl-megahit.15	Megahit	Low	62.7	18.54	2.86	-30	-	-	-	3784809	24197	965	4407	0.66689	3837	0.912441	-
ccl-megahit.150	Megahit	Medium	87.57	1.84	15.38	78.37	d__Bacteria;p__Proteobacteria;c__Alphaproteobacteria;o__Rhodobacterales;f__Rhodobacteraceae;g__;s__	Proteobacteria	55	3296822	74568	279	3478	0.670137	18077	0.906084	0
ccl-megahit.151	Megahit	Medium	66.38	6.9	60	31.88	d__Bacteria;p__Proteobacteria;c__Gammaproteobacteria;o__Pseudomonadales;f__Oleiphilaceae;g__Marinobacter;s__	Proteobacteria	84	2939129	22135	624	3255	0.545901	4936	0.902973	0
ccl-megahit.152	Megahit	Low	44.12	0	0	44.12	-	-	-	1696791	22810	302	1829	0.433577	6281	0.891817	-
ccl-megahit.153	Megahit	Low	0	0	0	0	-	-	-	240051	13633	46	273	0.468517	5128	0.849986	-
ccl-megahit.154	Megahit	Medium	88.45	0	0	88.45	d__Bacteria;p__Cyanobacteria;c__Cyanobacteriia;o__Cyanobacteriales;f__Geitlerinemaceae;g__Phormidium_A;s__Phormidium_A sp004299065	Cyanobacteria	11	3770022	57700	323	3449	0.521787	15858	0.86879	0
ccl-megahit.155	Megahit	Low	85.34	10.38	5.56	33.44	-	-	-	2560847	33867	404	2665	0.399695	7130	0.905717	-
ccl-megahit.156	Megahit	Low	0	0	0	0	-	-	-	336285	27911	30	498	0.266967	16939	0.930666	-
ccl-megahit.157	Megahit	Low	0	0	0	0	-	-	-	550516	30124	66	585	0.558956	10806	0.884018	-
ccl-megahit.158	Megahit	Low	3.51	0.5	0	1.01	-	-	-	295838	39154	19	331	0.414183	22863	0.919753	-
ccl-megahit.159	Megahit	Low	33.33	1.12	85.71	27.73	-	-	-	446839	43690	65	440	0.569782	8270	0.934021	-
ccl-megahit.16	Megahit	Low	91.07	57.98	1.56	-198.83	-	-	-	4295768	22429	867	4238	0.437627	5325	0.872853	-
ccl-megahit.160	Megahit	High	100	0	0	100	d__Bacteria;p__Bacteroidota;c__Bacteroidia;o__Chitinophagales;f__Chitinophagaceae;g__Sediminibacterium;s__Sediminibacterium magnilacihabitans	Bacteroidota	32	3736825	416219	29	3299	0.451991	182927	0.92931	0
ccl-megahit.161	Megahit	High	92.95	0	0	92.95	d__Bacteria;p__Bacteroidota;c__Bacteroidia;o__Chitinophagales;f__Saprospiraceae;g__;s__	Bacteroidota	27	3488672	142054	187	2993	0.454259	29385	0.858507	0
ccl-megahit.162	Megahit	Low	31.58	0	0	31.58	-	-	-	542145	16474	79	582	0.538865	8261	0.912313	-
ccl-megahit.163	Megahit	Low	12.07	0	0	12.07	-	-	-	990465	11062	258	958	0.378372	3855	0.913641	-
ccl-megahit.164	Megahit	High	95.93	0	0	95.93	d__Bacteria;p__Proteobacteria;c__Gammaproteobacteria;o__UBA7366;f__UBA7366;g__;s__	Proteobacteria	30	1740682	190771	29	1537	0.383414	106702	0.891636	1
ccl-megahit.165	Megahit	Low	0	0	0	0	-	-	-	308768	23169	44	473	0.331233	8029	0.882672	-
ccl-megahit.166	Megahit	Low	98.28	95.77	36.55	-380.57	-	-	-	7972173	123067	994	8562	0.669634	11230	0.90397	-
ccl-megahit.167	Megahit	Low	79.14	15.3	13.51	2.64	-	-	-	2770670	154281	194	2617	0.402246	26502	0.890896	-
ccl-megahit.168	Megahit	Low	92.61	64.28	22.42	-228.79	-	-	-	6225726	375433	375	6117	0.626211	64838	0.904932	-
ccl-megahit.169	Megahit	Low	22.64	21.39	0	-84.31	-	-	-	3310608	45545	557	3703	0.272301	6749	0.832978	-
ccl-megahit.17	Megahit	Medium	63.47	1.87	50	54.12	d__Archaea;p__Nanoarchaeota;c__Nanoarchaeia;o__UBA583;f__UBA583;g__;s__	Nanoarchaeota	6	1018603	57996	85	1136	0.328881	15570	0.893271	1
ccl-megahit.170	Megahit	Low	0	0	0	0	-	-	-	210023	102761	3	222	0.513649	83162	0.909562	-
ccl-megahit.171	Megahit	Low	0	0	0	0	-	-	-	383344	37535	44	436	0.420625	10542	0.842598	-
ccl-megahit.172	Megahit	Low	6.03	2.37	0	-5.82	-	-	-	775164	18306	162	842	0.267925	4938	0.895736	-
ccl-megahit.173	Megahit	Low	0	0	0	0	-	-	-	392774	28679	42	381	0.464959	12176	0.907384	-
ccl-megahit.174	Megahit	High	98.14	2	0	88.14	d__Bacteria;p__Proteobacteria;c__Alphaproteobacteria;o__Rhodobacterales;f__Rhodobacteraceae;g__Aquicoccus;s__Aquicoccus sp001314705	Proteobacteria	61	3443759	259730	51	3351	0.636548	145746	0.902628	0
ccl-megahit.175	Megahit	Medium	79.31	1.72	100	70.71	d__Bacteria;p__Bacteroidota;c__Rhodothermia;o__Balneolales;f__PXAI01;g__;s__	Bacteroidota	98	3612641	111479	183	2890	0.50769	35585	0.851277	0
ccl-megahit.176	Megahit	Low	2.98	0	0	2.98	-	-	-	292181	71766	11	231	0.386702	38091	0.731793	-
ccl-megahit.177	Megahit	High	90.97	4.11	85.71	70.42	d__Bacteria;p__Proteobacteria;c__Gammaproteobacteria;o__Pseudomonadales;f__Halomonadaceae;g__Halomonas;s__	Proteobacteria	36	3098924	45821	334	3067	0.543752	13006	0.899729	0
ccl-megahit.178	Megahit	Low	0	0	0	0	-	-	-	219472	34718	17	231	0.615386	17992	0.880386	-
ccl-megahit.179	Megahit	Low	21.96	0	0	21.96	-	-	-	297748	16469	46	361	0.477676	7269	0.887865	-
ccl-megahit.18	Megahit	Low	99.84	371.29	9.71	-1756.61	-	-	-	32386980	65150	5719	36009	0.588955	6255	0.887119	-
ccl-megahit.180	Megahit	Low	37.07	0	0	37.07	-	-	-	975789	13121	230	1016	0.443351	4415	0.884622	-
ccl-megahit.181	Megahit	Low	25.31	3.89	7.41	5.86	-	-	-	1512120	19661	374	1696	0.686177	3837	0.866962	-
ccl-megahit.182	Megahit	Low	0	0	0	0	-	-	-	295010	75104	17	445	0.357605	24912	0.922782	-
ccl-megahit.183	Megahit	High	92.43	2.27	50	81.08	d__Bacteria;p__Proteobacteria;c__Alphaproteobacteria;o__DSM-16000;f__Inquilinaceae;g__JAAAOG01;s__	Proteobacteria	23	4467088	69968	453	4345	0.61136	12809	0.886947	1
ccl-megahit.19	Megahit	Medium	76.16	8.48	10	33.76	d__Bacteria;p__Firmicutes;c__Bacilli;o__Izemoplasmatales;f__Izemoplasmataceae;g__SLQR01;s__	Firmicutes	81	1406572	19586	281	1594	0.346803	5351	0.928821	0
ccl-megahit.2	Megahit	Medium	57.76	0.32	100	56.16	d__Bacteria;p__Proteobacteria;c__Alphaproteobacteria;o__Rhizobiales;f__Xanthobacteraceae;g__Afipia;s__	Proteobacteria	48	2201995	34327	411	2519	0.598482	5971	0.897941	0
ccl-megahit.20	Megahit	High	98.92	0.54	100	96.22	d__Bacteria;p__Bacteroidota;c__Bacteroidia;o__Flavobacteriales;f__Cryomorphaceae;g__T3Sed10-241;s__	Bacteroidota	102	3982321	155484	131	3426	0.535843	49416	0.885587	1
ccl-megahit.21	Megahit	Low	87.46	17.04	3.33	2.26	-	-	-	3731120	91145	402	4274	0.289982	15110	0.858959	-
ccl-megahit.22	Megahit	Low	0	0	0	0	-	-	-	474454	19226	96	512	0.524409	5047	0.870158	-
ccl-megahit.23	Megahit	Low	7.42	0.93	0	2.77	-	-	-	368509	12028	92	218	0.172823	3841	0.575237	-
ccl-megahit.24	Megahit	Low	0	0	0	0	-	-	-	260559	16196	31	322	0.452615	8961	0.94734	-
ccl-megahit.25	Megahit	Low	1.97	0	0	1.97	-	-	-	387324	60891	19	341	0.347112	27762	0.917813	-
ccl-megahit.26	Megahit	High	98.36	3.19	0	82.41	d__Bacteria;p__Firmicutes;c__Bacilli;o__Lactobacillales;f__Carnobacteriaceae;g__Alkalibacterium;s__	Firmicutes	5	2500372	251381	47	2298	0.451889	102275	0.850205	0
ccl-megahit.27	Megahit	Low	0	0	0	0	-	-	-	269474	83756	15	432	0.347718	23461	0.886004	-
ccl-megahit.28	Megahit	Low	0	0	0	0	-	-	-	326311	60643	17	458	0.236486	23572	0.908857	-
ccl-megahit.29	Megahit	Low	0	0	0	0	-	-	-	209553	21727	27	193	0.581376	8332	0.894652	-
ccl-megahit.3	Megahit	Low	0	0	0	0	-	-	-	312254	131400	7	298	0.444097	79030	0.889724	-
ccl-megahit.30	Megahit	Medium	80.52	0.86	100	76.22	d__Bacteria;p__Proteobacteria;c__Gammaproteobacteria;o__Pseudomonadales;f__Oleiphilaceae;g__Marinobacter;s__	Proteobacteria	34	3637611	69169	313	3587	0.573862	17929	0.909545	0
ccl-megahit.31	Megahit	Medium	67.79	0.25	0	66.54	d__Bacteria;p__Bacteroidota;c__Bacteroidia;o__Chitinophagales;f__Saprospiraceae;g__;s__	Bacteroidota	41	3756831	21647	674	3498	0.548713	6245	0.894979	0
ccl-megahit.32	Megahit	Medium	85.36	0.08	100	84.96	d__Bacteria;p__Actinobacteriota;c__Actinomycetia;o__Actinomycetales;f__Microbacteriaceae;g__Pontimonas;s__	Actinobacteriota	99	1337712	110655	81	1362	0.6174	28899	0.932565	0
ccl-megahit.33	Megahit	Low	5.21	0	0	5.21	-	-	-	615280	8242	175	738	0.660876	3421	0.880627	-
ccl-megahit.34	Megahit	Medium	64.1	6.23	11.43	32.95	d__Bacteria;p__Proteobacteria;c__Alphaproteobacteria;o__Rhodobacterales;f__Rhodobacteraceae;g__Marivita;s__Marivita lacus	Proteobacteria	70	3011646	61678	400	3255	0.624457	9465	0.91095	0
ccl-megahit.35	Megahit	High	97.62	4.14	66.67	76.92	d__Bacteria;p__Bacteroidota;c__Bacteroidia;o__Cytophagales;f__Cyclobacteriaceae;g__;s__	Bacteroidota	20	3549811	101759	248	3313	0.382102	22645	0.901406	0
ccl-megahit.36	Megahit	High	97.42	1.61	0	89.37	d__Bacteria;p__Desulfobacterota;c__Desulfobacteria;o__Desulfobacterales;f__SURF-3;g__Desulfosalsimonas;s__	Desulfobacterota	101	3393698	194625	109	3042	0.546851	70972	0.895722	0
ccl-megahit.37	Megahit	Low	8.33	0	0	8.33	-	-	-	284238	7762	74	332	0.436349	3964	0.894546	-
ccl-megahit.38	Megahit	High	92.88	3.56	33.33	75.08	d__Bacteria;p__Actinobacteriota;c__Actinomycetia;o__Euzebyales;f__Egibacteraceae;g__T1Sed10-49;s__	Actinobacteriota	53	2881768	51044	343	2801	0.748083	10562	0.896549	1
ccl-megahit.39	Megahit	High	99.51	0	0	99.51	d__Archaea;p__Halobacteriota;c__Methanosarcinia;o__Methanosarcinales;f__Methanosarcinaceae;g__Methanohalophilus;s__	Halobacteriota	97	1849502	322584	40	1946	0.426009	71144	0.897242	0
ccl-megahit.4	Megahit	Low	91.27	10.26	19.35	39.97	-	-	-	2901737	55001	350	3197	0.655638	10556	0.91381	-
ccl-megahit.40	Megahit	Low	3.89	0	0	3.89	-	-	-	0	2445366	3513.46	696	14122	0.519899	3330	-	Mean contig length'
ccl-megahit.41	Megahit	High	96.42	2.79	50	82.47	d__Bacteria;p__Verrucomicrobiota;c__Verrucomicrobiae;o__Verrucomicrobiales;f__Akkermansiaceae;g__UBA1315;s__	Verrucomicrobiota	79	4657170	76414	299	4294	0.599335	22267	0.903156	0
ccl-megahit.42	Megahit	Low	55.09	13.79	0	-13.86	-	-	-	5697320	47773	889	6131	0.651378	7444	0.890639	-
ccl-megahit.43	Megahit	Low	37.08	0	0	37.08	-	-	-	329102	22899	51	374	0.391617	7430	0.878825	-
ccl-megahit.44	Megahit	Medium	88.59	5.3	52.94	62.09	d__Bacteria;p__Proteobacteria;c__Alphaproteobacteria;o__Rhodobacterales;f__Rhodobacteraceae;g__Roseibaca;s__	Proteobacteria	64	2670978	40330	282	2864	0.612031	11536	0.926511	0
ccl-megahit.45	Megahit	High	96.27	2.36	46.15	84.47	d__Bacteria;p__Proteobacteria;c__Alphaproteobacteria;o__Caulobacterales;f__Maricaulaceae;g__Glycocaulis;s__	Proteobacteria	76	2767373	62243	217	2761	0.680935	19222	0.909496	1
ccl-megahit.46	Megahit	High	97.63	0.31	0	96.08	d__Bacteria;p__Proteobacteria;c__Alphaproteobacteria;o__Rhizobiales;f__Beijerinckiaceae;g__Methylovirgula;s__	Proteobacteria	45	2999215	157225	78	2954	0.624504	72636	0.890989	0
ccl-megahit.47	Megahit	Low	8.33	0	0	8.33	-	-	-	640804	12385	128	551	0.472753	5078	0.895943	-
ccl-megahit.48	Megahit	Low	1.75	0	0	1.75	-	-	-	235438	56807	28	318	0.356557	11923	0.919257	-
ccl-megahit.49	Megahit	Low	38.24	0	0	38.24	-	-	-	1207027	12737	285	1372	0.424684	4433	0.891322	-
ccl-megahit.5	Megahit	Low	0	0	0	0	-	-	-	238155	68530	12	332	0.241792	50895	0.929684	-
ccl-megahit.50	Megahit	Low	74.28	22.94	79.17	-40.42	-	-	-	2803886	90597	237	3071	0.610359	18940	0.883136	-
ccl-megahit.51	Megahit	Medium	82.82	1.89	62.5	73.37	d__Bacteria;p__Actinobacteriota;c__Actinomycetia;o__Actinomycetales;f__Microbacteriaceae;g__Pontimonas;s__	Actinobacteriota	100	1602044	67412	148	1665	0.586433	14514	0.930873	0
ccl-megahit.52	Megahit	Low	75.29	20.06	1.52	-25.01	-	-	-	9883850	71686	1639	10736	0.619314	6822	0.88196	-
ccl-megahit.53	Megahit	High	91.77	1.28	12.5	85.37	d__Bacteria;p__Proteobacteria;c__Gammaproteobacteria;o__Nitrosococcales;f__Methylophagaceae;g__Methylophaga;s__	Proteobacteria	83	2203513	37323	256	2354	0.468722	10210	0.907007	0
ccl-megahit.54	Megahit	Low	45.82	7.76	100	7.02	-	-	-	2247130	34789	470	2558	0.620739	4972	0.918204	-
ccl-megahit.55	Megahit	Low	0	0	0	0	-	-	-	565673	68246	48	818	0.272461	15373	0.8914	-
ccl-megahit.56	Megahit	Low	5.14	0	0	5.14	-	-	-	225963	13280	54	265	0.601125	4153	0.877104	-
ccl-megahit.57	Megahit	Low	81.66	44.94	25.61	-143.04	-	-	-	8892678	70664	1370	9787	0.591382	7497	0.888824	-
ccl-megahit.58	Megahit	Low	57.59	17.24	9.09	-28.61	-	-	-	2452600	14219	571	2592	0.358327	4396	0.900276	-
ccl-megahit.59	Megahit	Low	63.45	52.4	0	-198.55	-	-	-	6350359	40674	1559	7142	0.336757	3872	0.857599	-
ccl-megahit.6	Megahit	Low	20.23	0.5	0	17.73	-	-	-	271441	8573	67	344	0.336802	4367	0.923888	-
ccl-megahit.60	Megahit	Low	100	128.47	43.68	-542.35	-	-	-	11077164	127280	1133	10119	0.45246	15016	0.869619	-
ccl-megahit.61	Megahit	Medium	73.68	6.67	60	40.33	d__Bacteria;p__Firmicutes;c__Bacilli;o__Izemoplasmatales;f__Izemoplasmataceae;g__;s__	Firmicutes	87	1086253	29696	196	1196	0.458895	5707	0.922007	0
ccl-megahit.62	Megahit	Medium	53.45	0	0	53.45	d__Bacteria;p__Bacteroidota;c__Bacteroidia;o__Flavobacteriales;f__Schleiferiaceae;g__;s__	Bacteroidota	86	1359793	11961	296	1432	0.519581	4785	0.923968	0
ccl-megahit.63	Megahit	High	96.08	1.72	66.67	87.48	d__Bacteria;p__Proteobacteria;c__Gammaproteobacteria;o__Halothiobacillales;f__Halothiobacillaceae;g__Guyparkeria;s__	Proteobacteria	38	2315356	101460	124	2188	0.634505	36402	0.898051	0
ccl-megahit.64	Megahit	Medium	96.56	5.33	47.83	69.91	d__Bacteria;p__Proteobacteria;c__Gammaproteobacteria;o__Pseudomonadales;f__Oleiphilaceae;g__;s__	Proteobacteria	33	3709399	105023	310	3621	0.593868	17589	0.909655	0
ccl-megahit.65	Megahit	High	92.6	4.09	15.79	72.15	d__Bacteria;p__Firmicutes_B;c__Moorellia;o__Desulfitibacterales;f__;g__;s__	Firmicutes_B	8	2158084	51512	214	2366	0.295916	14943	0.89134	1
ccl-megahit.66	Megahit	Medium	67.11	1.15	33.33	61.36	d__Bacteria;p__Verrucomicrobiota;c__Verrucomicrobiae;o__Opitutales;f__DSM-45221;g__WN38;s__	Verrucomicrobiota	85	2864674	20300	550	2946	0.563136	5653	0.882664	0
ccl-megahit.67	Megahit	Low	3.99	0	0	3.99	-	-	-	327172	6690	100	380	0.665048	3176	0.90078	-
ccl-megahit.68	Megahit	High	93.19	1.58	9.09	85.29	d__Bacteria;p__Proteobacteria;c__Alphaproteobacteria;o__Rhodobacterales;f__Rhodobacteraceae;g__Roseovarius;s__	Proteobacteria	46	3051536	137554	127	3046	0.64455	36953	0.892628	0
ccl-megahit.69	Megahit	High	93.85	2.92	7.14	79.25	d__Bacteria;p__Proteobacteria;c__Alphaproteobacteria;o__Rhodobacterales;f__Rhodobacteraceae;g__Roseinatronobacter;s__	Proteobacteria	62	3212372	174839	109	3167	0.609425	52054	0.914858	0
ccl-megahit.7	Megahit	Low	96.49	59.66	0	-201.81	-	-	-	7958087	125532	1476	6986	0.324081	5653	0.870599	-
ccl-megahit.70	Megahit	High	95.44	2.4	14.29	83.44	d__Bacteria;p__Proteobacteria;c__Alphaproteobacteria;o__Rhodobacterales;f__Rhodobacteraceae;g__Roseibaca;s__	Proteobacteria	63	2789168	217247	90	2816	0.623757	52811	0.925337	0
ccl-megahit.71	Megahit	Medium	92.95	5.21	15.79	66.9	d__Bacteria;p__Bacteroidota;c__Bacteroidia;o__Cytophagales;f__Cyclobacteriaceae;g__;s__	Bacteroidota	17	6920768	49896	962	6264	0.411681	8607	0.883686	0
ccl-megahit.72	Megahit	Low	0	0	0	0	-	-	-	208728	25599	15	323	0.28678	18707	0.91832	-
ccl-megahit.73	Megahit	Low	61.05	27.74	5.88	-77.65	-	-	-	4142717	25143	921	4711	0.670977	4565	0.904349	-
ccl-megahit.74	Megahit	Medium	86.97	2.08	75	76.57	d__Bacteria;p__Desulfobacterota;c__Desulfovibrionia;o__Desulfovibrionales;f__Desulfonatronovibrionaceae;g__Desulfonatronovibrio;s__	Desulfobacterota	4	2379519	26470	377	2335	0.477357	7097	0.871102	1
ccl-megahit.75	Megahit	Low	0.31	0	0	0.31	-	-	-	837739	16531	158	890	0.510728	5601	0.861426	-
ccl-megahit.76	Megahit	Medium	95.36	5.33	10.53	68.71	d__Bacteria;p__Proteobacteria;c__Alphaproteobacteria;o__Rhodobacterales;f__Rhodobacteraceae;g__Loktanella;s__	Proteobacteria	54	3306910	77294	245	3418	0.627362	20690	0.919678	0
ccl-megahit.77	Megahit	Low	4.17	0	0	4.17	-	-	-	330586	10736	70	339	0.466493	5024	0.89757	-
ccl-megahit.78	Megahit	High	91.62	0.35	100	89.87	d__Bacteria;p__Proteobacteria;c__Gammaproteobacteria;o__Nitrococcales;f__Nitrococcaceae;g__Spiribacter;s__	Proteobacteria	52	1709294	135748	74	1692	0.65842	61937	0.95257	0
ccl-megahit.79	Megahit	High	90.53	2.23	63.64	79.38	d__Bacteria;p__Proteobacteria;c__Gammaproteobacteria;o__Nitrococcales;f__Nitrococcaceae;g__C176;s__C176 sp009649225	Proteobacteria	22	1829709	74954	114	1871	0.540171	25818	0.965228	0
ccl-megahit.8	Megahit	Low	0	0	0	0	-	-	-	367337	11483	79	518	0.574769	4931	0.899904	-
ccl-megahit.80	Megahit	Low	91.72	101.63	51.92	-416.43	-	-	-	2502408	44802	325	2773	0.478391	11161	0.95879	-
ccl-megahit.81	Megahit	Low	0	0	0	0	-	-	-	1308610	15092	366	1527	0.643729	3425	0.888408	-
ccl-megahit.82	Megahit	Medium	92.41	7.88	77.78	53.01	d__Bacteria;p__Bacteroidota;c__Bacteroidia;o__Cytophagales;f__Cyclobacteriaceae;g__Belliella;s__	Bacteroidota	19	4479607	53444	486	4278	0.368262	12391	0.888908	0
ccl-megahit.83	Megahit	Low	0	0	0	0	-	-	-	604223	53041	64	637	0.528782	12830	0.874659	-
ccl-megahit.84	Megahit	Low	0	0	0	0	-	-	-	520100	32309	69	542	0.516391	9531	0.864172	-
ccl-megahit.85	Megahit	Low	89.79	19.7	0	-8.71	-	-	-	3357146	28395	550	3653	0.384198	6941	0.873141	-
ccl-megahit.86	Megahit	Medium	87.25	6.83	47.22	53.1	d__Bacteria;p__Proteobacteria;c__Gammaproteobacteria;o__Ectothiorhodospirales;f__Thioalkalivibrionaceae;g__Thioalkalivibrio_B;s__	Proteobacteria	77	3172165	37266	502	3393	0.656401	7390	0.88173	1
ccl-megahit.87	Megahit	Medium	87.24	1.9	10	77.74	d__Bacteria;p__Bacteroidota;c__Bacteroidia;o__Flavobacteriales;f__Crocinitomicaceae;g__;s__	Bacteroidota	15	3049368	91650	153	2681	0.348738	35268	0.887076	0
ccl-megahit.88	Megahit	Medium	88.49	2.41	7.69	76.44	d__Bacteria;p__Bacteroidota;c__Bacteroidia;o__Flavobacteriales;f__Flavobacteriaceae;g__Psychroflexus;s__	Bacteroidota	89	2294769	47010	292	2256	0.369586	10025	0.912101	1
ccl-megahit.89	Megahit	Low	6.9	0	0	6.9	-	-	-	306394	6329	86	394	0.617724	3634	0.939503	-
ccl-megahit.9	Megahit	Low	100	43.46	0	-117.3	-	-	-	4051010	149441	155	3650	0.35501	47810	0.864962	-
ccl-megahit.90	Megahit	High	93	2.48	14.29	80.6	d__Bacteria;p__Firmicutes;c__Bacilli;o__Bacillales_H;f__Salisediminibacteriaceae;g__Salipaludibacillus;s__	Firmicutes	28	3308791	81216	344	3339	0.422193	13155	0.843895	0
ccl-megahit.91	Megahit	Medium	84.44	1.42	14.29	77.34	d__Bacteria;p__Proteobacteria;c__Alphaproteobacteria;o__Rhodobacterales;f__Rhodobacteraceae;g__Rhodosalinus;s__	Proteobacteria	57	2854252	52857	316	3045	0.706024	12639	0.904131	0
ccl-megahit.92	Megahit	Low	4.17	0	0	4.17	-	-	-	321882	29603	39	362	0.622548	14933	0.886685	-
ccl-megahit.93	Megahit	Medium	66.96	3.18	20	51.06	d__Bacteria;p__Patescibacteria;c__Paceibacteria;o__UBA9983_A;f__UBA2163;g__OLB19;s__	Patescibacteria	2	730510	36500	66	830	0.472871	14659	0.873096	0
ccl-megahit.94	Megahit	High	99.89	1.65	0	91.64	d__Bacteria;p__Proteobacteria;c__Alphaproteobacteria;o__Rhizobiales;f__Xanthobacteraceae;g__Bradyrhizobium;s__	Proteobacteria	50	8763882	1109010	41	8164	0.64031	420022	0.864186	2
ccl-megahit.95	Megahit	Low	89.03	81.66	66.25	-319.27	-	-	-	5726284	105788	429	5697	0.607295	19112	0.921125	-
ccl-megahit.96	Megahit	Low	28.51	1.02	0	23.41	-	-	-	1493175	14209	398	1669	0.626218	3656	0.891184	-
ccl-megahit.97	Megahit	Low	93.1	116.22	45	-488	-	-	-	5966029	58007	921	6427	0.527225	7495	0.912837	-
ccl-megahit.98	Megahit	Low	29.54	0	0	29.54	-	-	-	634521	11267	152	667	0.436066	4152	0.900957	-
ccl-megahit.99	Megahit	High	90.13	2.4	14.29	78.13	d__Bacteria;p__Proteobacteria;c__Alphaproteobacteria;o__Rhodobacterales;f__Rhodobacteraceae;g__Alkalilacustris;s__	Proteobacteria	56	3063147	42063	356	3063	0.716665	11553	0.903001	0
ccl-operams.1	Operams	Low	0	0	0	0	-	-	-	523734	44039	60	775	0.271384	11058	0.894889	-
ccl-operams.10	Operams	Low	0	0	0	0	-	-	-	630304	61168	71	595	0.510788	11740	0.868324	-
ccl-operams.100	Operams	High	96.92	0.16	0	96.12	d__Bacteria;p__Proteobacteria;c__Alphaproteobacteria;o__Rhizobiales;f__Beijerinckiaceae;g__Methylovirgula;s__	Proteobacteria	45	3007017	237703	44	2930	0.624727	100778	0.88898	1
ccl-operams.101	Operams	High	90.35	0.3	33.33	88.85	d__Bacteria;p__Proteobacteria;c__Alphaproteobacteria;o__Rhodobacterales;f__Rhodobacteraceae;g__Roseinatronobacter;s__	Proteobacteria	62	3006541	172922	79	2968	0.609231	61375	0.913655	1
ccl-operams.102	Operams	High	99.51	0	0	99.51	d__Archaea;p__Halobacteriota;c__Methanosarcinia;o__Methanosarcinales;f__Methanosarcinaceae;g__Methanohalophilus;s__	Halobacteriota	97	1843658	282716	56	1964	0.425981	48939	0.898865	0
ccl-operams.103	Operams	Medium	77.86	1.39	66.67	70.91	d__Bacteria;p__Desulfobacterota;c__Desulfovibrionia;o__Desulfovibrionales;f__Desulfonatronovibrionaceae;g__Desulfonatronovibrio;s__	Desulfobacterota	4	2080754	31052	358	2076	0.478427	6515	0.877713	0
ccl-operams.104	Operams	Low	83.82	43.65	36.46	-134.43	-	-	-	8159678	75670	854	8855	0.591714	11999	0.888684	-
ccl-operams.105	Operams	High	99.46	0.54	100	96.76	d__Bacteria;p__Bacteroidota;c__Bacteroidia;o__Flavobacteriales;f__Cryomorphaceae;g__T3Sed10-241;s__	Bacteroidota	102	4157048	318890	77	3532	0.534703	102327	0.883509	1
ccl-operams.106	Operams	Low	4.59	0	0	4.59	-	-	-	202100	8316	59	247	0.674429	3151	0.865176	-
ccl-operams.107	Operams	High	98.93	1	20	93.93	d__Bacteria;p__Bacteroidota;c__Bacteroidia;o__Flavobacteriales;f__Flavobacteriaceae;g__Winogradskyella;s__	Bacteroidota	16	3870716	491226	45	3486	0.356838	183042	0.874874	2
ccl-operams.108	Operams	Medium	60.33	0.86	66.67	56.03	d__Bacteria;p__Proteobacteria;c__Gammaproteobacteria;o__Ectothiorhodospirales;f__Thioalkalivibrionaceae;g__Thioalkalivibrio_B;s__	Proteobacteria	77	1895475	81784	148	1912	0.659383	18531	0.883704	0
ccl-operams.109	Operams	Medium	80.34	5.17	75	54.49	d__Bacteria;p__Proteobacteria;c__Gammaproteobacteria;o__Pseudomonadales;f__Halomonadaceae;g__Halomonas;s__	Proteobacteria	36	3219544	76880	314	3229	0.544183	13921	0.894566	0
ccl-operams.11	Operams	Low	0	0	0	0	-	-	-	320620	78539	14	439	0.23608	29409	0.915099	-
ccl-operams.110	Operams	Medium	89.64	4.67	36.84	66.29	d__Bacteria;p__Proteobacteria;c__Alphaproteobacteria;o__Rhodobacterales;f__Rhodobacteraceae;g__;s__	Proteobacteria	55	3566906	88285	223	3674	0.67152	26792	0.902651	0
ccl-operams.111	Operams	Low	0	0	0	0	-	-	-	238540	53830	20	376	0.371145	18374	0.90999	-
ccl-operams.112	Operams	Low	10.53	0	0	10.53	-	-	-	244219	7981	62	290	0.4214	3973	0.91465	-
ccl-operams.113	Operams	Low	0	0	0	0	-	-	-	331945	91518	14	488	0.403028	74794	0.915061	-
ccl-operams.114	Operams	Medium	81.22	1.33	100	74.57	d__Bacteria;p__Firmicutes;c__Bacilli;o__Izemoplasmatales;f__Izemoplasmataceae;g__CSBR16-87;s__	Firmicutes	3	792972	92728	83	889	0.461612	11707	0.941644	0
ccl-operams.115	Operams	Low	3.69	0	0	3.69	-	-	-	636938	19579	108	728	0.268685	6427	0.91708	-
ccl-operams.116	Operams	High	92.43	2.68	5.26	79.03	d__Bacteria;p__Bacteroidota;c__Bacteroidia;o__Flavobacteriales;f__Crocinitomicaceae;g__;s__	Bacteroidota	15	3369473	77315	267	3067	0.348547	19636	0.885893	0
ccl-operams.117	Operams	Low	100	320.52	43.44	-1502.6	-	-	-	19748617	220104	1606	20617	0.616333	18270	0.892241	-
ccl-operams.118	Operams	Low	86.21	66.81	35.71	-247.84	-	-	-	7750336	54587	958	8701	0.674742	10976	0.897274	-
ccl-operams.119	Operams	Medium	79.31	5.17	66.67	53.46	d__Bacteria;p__Proteobacteria;c__Gammaproteobacteria;o__Pseudomonadales;f__Oleiphilaceae;g__;s__	Proteobacteria	33	3065905	108346	341	3084	0.600032	12329	0.915462	0
ccl-operams.12	Operams	Low	0	0	0	0	-	-	-	328655	34986	31	511	0.268765	14632	0.924918	-
ccl-operams.120	Operams	Low	0	0	0	0	-	-	-	287341	56175	15	312	0.568328	28056	0.873412	-
ccl-operams.121	Operams	Low	4.17	0	0	4.17	-	-	-	460180	64109	34	477	0.569396	22076	0.891914	-
ccl-operams.122	Operams	High	98.26	1.3	0	91.76	d__Bacteria;p__Firmicutes_F;c__Halanaerobiia;o__Halanaerobiales;f__Halanaerobiaceae;g__Halanaerobium;s__	Firmicutes_F	9	2704424	80542	217	2688	0.344523	17125	0.891716	1
ccl-operams.123	Operams	Low	15.19	1.87	0	5.84	-	-	-	1098306	121669	38	1091	0.289843	46442	0.906615	-
ccl-operams.124	Operams	Medium	89.44	0.59	0	86.49	d__Bacteria;p__Proteobacteria;c__Gammaproteobacteria;o__Nitrococcales;f__Nitrococcaceae;g__C176;s__C176 sp009649225	Proteobacteria	22	1849399	101232	114	1914	0.541432	22627	0.9633	1
ccl-operams.125	Operams	Low	89.15	15.4	53.85	12.15	-	-	-	4722483	69278	490	4902	0.632779	14469	0.914344	-
ccl-operams.126	Operams	Low	90.52	33.62	29.05	-77.58	-	-	-	2962089	69498	287	3187	0.655589	13100	0.91022	-
ccl-operams.127	Operams	Medium	82.76	0	0	82.76	d__Bacteria;p__Proteobacteria;c__Gammaproteobacteria;o__Pseudomonadales;f__Halomonadaceae;g__Halomonas;s__Halomonas sp007625055	Proteobacteria	35	2961427	258886	54	2722	0.562001	84865	0.896231	1
ccl-operams.128	Operams	Low	92.63	42.68	0	-120.77	-	-	-	5341192	151494	1051	4457	0.314341	5024	0.883354	-
ccl-operams.129	Operams	Low	0	0	0	0	-	-	-	245700	58011	11	189	0.473858	40180	0.832857	-
ccl-operams.13	Operams	Low	0	0	0	0	-	-	-	357780	16197	63	534	0.581768	6333	0.893074	-
ccl-operams.130	Operams	Low	8.62	0	0	8.62	-	-	-	372503	9868	92	464	0.644792	4196	0.907222	-
ccl-operams.131	Operams	Low	7.96	0	0	7.96	-	-	-	1359980	52905	143	558	0.15211	13575	0.283025	-
ccl-operams.132	Operams	Low	18.74	1.49	0	11.29	-	-	-	269693	11059	65	340	0.334525	4106	0.916375	-
ccl-operams.133	Operams	Low	82.4	77.7	18.66	-306.1	-	-	-	8518541	101099	1267	9607	0.59936	7930	0.895033	-
ccl-operams.134	Operams	Medium	69.21	7.59	11.11	31.26	d__Bacteria;p__Firmicutes;c__Bacilli;o__Izemoplasmatales;f__Izemoplasmataceae;g__SLQR01;s__	Firmicutes	81	1243450	18117	260	1436	0.343982	4808	0.921302	0
ccl-operams.135	Operams	Low	6.25	4.17	44.44	-14.6	-	-	-	381163	102581	14	343	0.319779	47941	0.92207	-
ccl-operams.136	Operams	Low	9.81	0	0	9.81	-	-	-	658604	42830	116	822	0.604155	5872	0.882905	-
ccl-operams.137	Operams	Low	91.38	74.67	29.58	-281.97	-	-	-	19070987	278171	2515	20829	0.615535	9391	0.884357	-
ccl-operams.138	Operams	Medium	59.38	0.85	0	55.13	d__Bacteria;p__Patescibacteria;c__Paceibacteria;o__UBA9983_A;f__UBA2163;g__OLB19;s__	Patescibacteria	2	800503	66984	49	908	0.472652	19880	0.872473	1
ccl-operams.139	Operams	Medium	52.61	4.91	5	28.06	d__Bacteria;p__Proteobacteria;c__Alphaproteobacteria;o__Rhizobiales;f__Xanthobacteraceae;g__Z2-YC6860;s__	Proteobacteria	49	5616515	75191	539	5988	0.638529	14624	0.881075	1
ccl-operams.14	Operams	High	96.43	0.89	33.33	91.98	d__Bacteria;p__Desulfobacterota;c__Desulfovibrionia;o__Desulfovibrionales;f__Desulfohalobiaceae;g__Desulfovermiculus;s__	Desulfobacterota	39	3668241	65630	216	3657	0.534891	25477	0.860196	0
ccl-operams.140	Operams	Low	0	0	0	0	-	-	-	261204	29319	30	319	0.673535	10414	0.883911	-
ccl-operams.141	Operams	Low	4.39	0	0	4.39	-	-	-	534971	24354	93	572	0.531616	6104	0.876326	-
ccl-operams.142	Operams	Low	66.38	33.07	60.38	-98.97	-	-	-	5352232	34319	1006	6303	0.645893	5591	0.873599	-
ccl-operams.143	Operams	Low	8.79	0	0	8.79	-	-	-	494610	8732	122	583	0.532517	4295	0.882613	-
ccl-operams.144	Operams	Medium	84.8	1.26	0	78.5	d__Bacteria;p__Bacteroidota;c__Bacteroidia;o__Chitinophagales;f__Saprospiraceae;g__;s__	Bacteroidota	41	5091191	48767	541	4492	0.549843	12399	0.888873	0
ccl-operams.145	Operams	Low	99.64	203.79	28.34	-919.31	-	-	-	13560010	491421	470	12361	0.409338	81427	0.894725	-
ccl-operams.146	Operams	Low	44.09	1.1	0	38.59	-	-	-	1183855	17351	236	1260	0.430028	5291	0.88814	-
ccl-operams.147	Operams	Medium	60.31	0.35	100	58.56	d__Bacteria;p__Firmicutes_A;c__Clostridia;o__Peptostreptococcales;f__T1SED10-28;g__Isachenkonia;s__	Firmicutes_A	40	1746635	23654	273	1889	0.438891	7705	0.893556	0
ccl-operams.148	Operams	Low	26.22	16.41	0	-55.83	-	-	-	212457	61925	14	243	0.306599	46369	0.756732	-
ccl-operams.149	Operams	High	93.59	0.57	11.11	90.74	d__Bacteria;p__Proteobacteria;c__Alphaproteobacteria;o__Rhizobiales;f__Xanthobacteraceae;g__Afipia;s__	Proteobacteria	48	3245181	177101	92	3353	0.60206	54535	0.891262	0
ccl-operams.15	Operams	High	99.46	3.6	0	81.46	d__Bacteria;p__Bacteroidota;c__Bacteroidia;o__Bacteroidales;f__Prolixibacteraceae;g__Mariniphaga;s__	Bacteroidota	29	3945008	157081	120	3559	0.433706	61475	0.899996	0
ccl-operams.150	Operams	Medium	58.72	0	0	58.72	d__Bacteria;p__Patescibacteria;c__Saccharimonadia;o__Saccharimonadales;f__SLHW01;g__;s__	Patescibacteria	95	614249	28456	79	701	0.490523	9558	0.898673	0
ccl-operams.151	Operams	Low	11.4	0	0	11.4	-	-	-	401933	9306	94	477	0.610434	4280	0.892614	-
ccl-operams.152	Operams	Medium	78.38	3.04	42.86	63.18	d__Bacteria;p__Firmicutes;c__Bacilli;o__Bacillales_H;f__Salisediminibacteriaceae;g__Salipaludibacillus;s__	Firmicutes	28	2420861	36900	330	2523	0.421052	8984	0.840872	0
ccl-operams.153	Operams	Low	0	0	0	0	-	-	-	258902	21139	34	230	0.565731	8317	0.900144	-
ccl-operams.154	Operams	Low	0	0	0	0	-	-	-	328182	49188	35	353	0.537479	16775	0.874137	-
ccl-operams.155	Operams	Low	0	0	0	0	-	-	-	261476	18537	32	311	0.454084	9819	0.947292	-
ccl-operams.156	Operams	Low	94.8	11.43	47.92	37.65	-	-	-	2777786	109853	232	2971	0.6819	23761	0.916608	-
ccl-operams.157	Operams	Low	0.22	0	0	0.22	-	-	-	309610	31449	53	318	0.500455	6400	0.863871	-
ccl-operams.158	Operams	Low	13.27	0	0	13.27	-	-	-	229140	7895	64	272	0.381164	3447	0.915148	-
ccl-operams.159	Operams	Medium	60.65	3.4	17.65	43.65	d__Bacteria;p__Proteobacteria;c__Alphaproteobacteria;o__Rhodobacterales;f__Rhodobacteraceae;g__;s__	Proteobacteria	65	1768996	17239	349	1993	0.631964	5542	0.898086	0
ccl-operams.16	Operams	High	95.96	0.19	0	95.01	d__Bacteria;p__Bacteroidota;c__Bacteroidia;o__Flavobacteriales;f__Flavobacteriaceae;g__Psychroflexus;s__	Bacteroidota	13	2963312	109428	119	2865	0.366191	40425	0.905952	0
ccl-operams.160	Operams	High	98.58	1.15	16.67	92.83	d__Bacteria;p__Proteobacteria;c__Alphaproteobacteria;o__Rhodobacterales;f__Rhodobacteraceae;g__Aquicoccus;s__Aquicoccus sp001314705	Proteobacteria	61	3506980	630584	37	3418	0.636259	347006	0.90339	0
ccl-operams.161	Operams	Low	0	0	0	0	-	-	-	552451	15988	108	818	0.272536	5598	0.896422	-
ccl-operams.162	Operams	High	90.14	2.44	16.67	77.94	d__Bacteria;p__Proteobacteria;c__Alphaproteobacteria;o__Rhodobacterales;f__Rhodobacteraceae;g__Rhodosalinus;s__	Proteobacteria	57	3636870	47463	369	3842	0.70323	14247	0.903296	0
ccl-operams.163	Operams	High	90.98	2.73	66.67	77.33	d__Bacteria;p__Bacteroidota;c__Rhodothermia;o__Balneolales;f__PXAI01;g__;s__	Bacteroidota	98	3345804	75273	258	2803	0.506559	17772	0.849602	0
ccl-operams.164	Operams	Low	4.17	0	0	4.17	-	-	-	415953	21337	98	495	0.579334	4179	0.900659	-
ccl-operams.165	Operams	Low	0.65	0	0	0.65	-	-	-	220527	49128	10	223	0.566361	38860	0.886912	-
ccl-operams.166	Operams	Low	0	0	0	0	-	-	-	780491	66693	86	873	0.549803	12423	0.877746	-
ccl-operams.167	Operams	Low	14.66	0	0	14.66	-	-	-	977827	11264	215	908	0.489698	4688	0.785713	-
ccl-operams.168	Operams	Low	0	0	0	0	-	-	-	218146	16323	37	463	0.320267	6877	0.719569	-
ccl-operams.169	Operams	Medium	73.38	9.94	92.31	23.68	d__Bacteria;p__Proteobacteria;c__Alphaproteobacteria;o__Caulobacterales;f__Maricaulaceae;g__Glycocaulis;s__	Proteobacteria	76	2456555	39133	338	2614	0.681665	9332	0.904626	0
ccl-operams.17	Operams	Low	2.98	0	0	2.98	-	-	-	288997	147860	5	225	0.386454	147860	0.719959	-
ccl-operams.170	Operams	Low	0	0	0	0	-	-	-	343286	9698	88	406	0.6434	3836	0.875492	-
ccl-operams.171	Operams	Low	9.48	0	0	9.48	-	-	-	1360715	10012	311	1499	0.427578	4486	0.868076	-
ccl-operams.172	Operams	Low	19.26	0	0	19.26	-	-	-	707337	9236	165	868	0.516962	4514	0.906687	-
ccl-operams.173	Operams	Low	78.05	15.76	90.12	-0.75	-	-	-	1888746	31219	250	2068	0.657802	9614	0.946614	-
ccl-operams.174	Operams	Low	3.98	0.58	0	1.08	-	-	-	540918	86917	24	503	0.415754	33288	0.889114	-
ccl-operams.175	Operams	Low	8.62	0	0	8.62	-	-	-	398945	8066	105	416	0.573891	3860	0.885721	-
ccl-operams.176	Operams	Low	83.98	115.3	2.19	-492.52	-	-	-	10231928	41297	2295	11584	0.339509	4406	0.860113	-
ccl-operams.177	Operams	High	92.35	4.32	37.5	70.75	d__Bacteria;p__Bacteroidota;c__Bacteroidia;o__Cytophagales;f__Cyclobacteriaceae;g__;s__	Bacteroidota	17	6935446	93914	693	6348	0.410278	13805	0.874122	0
ccl-operams.178	Operams	Medium	85.01	2.91	57.14	70.46	d__Bacteria;p__Bacteroidota;c__Bacteroidia;o__Cytophagales;f__Cyclobacteriaceae;g__Belliella;s__	Bacteroidota	19	3691282	76585	233	3414	0.368221	27352	0.891876	1
ccl-operams.179	Operams	Low	89.66	121.63	24.79	-518.49	-	-	-	5920536	62458	851	6347	0.52707	7858	0.913245	-
ccl-operams.18	Operams	Low	42.29	1.29	50	35.84	-	-	-	1092819	16489	241	1249	0.333504	4652	0.875884	-
ccl-operams.180	Operams	Low	93.32	95.54	54.1	-384.38	-	-	-	2500419	38742	309	2806	0.478647	10684	0.95672	-
ccl-operams.181	Operams	Low	0	0	0	0	-	-	-	231645	27237	27	214	0.507997	10231	0.875085	-
ccl-operams.182	Operams	Low	31.21	0	0	31.21	-	-	-	253432	12996	45	284	0.40221	5678	0.896994	-
ccl-operams.183	Operams	Low	39.66	1.72	0	31.06	-	-	-	1967348	38690	231	2044	0.622014	11775	0.897161	-
ccl-operams.184	Operams	Medium	91.17	6.27	83.33	59.82	d__Bacteria;p__Actinobacteriota;c__Actinomycetia;o__Euzebyales;f__Egibacteraceae;g__T1Sed10-49;s__	Actinobacteriota	53	3110293	35976	381	3087	0.74627	10031	0.885109	1
ccl-operams.185	Operams	Low	0	0	0	0	-	-	-	232103	55068	11	243	0.613702	26658	0.872858	-
ccl-operams.186	Operams	Low	17.54	0	0	17.54	-	-	-	202578	9379	45	242	0.44334	4479	0.87238	-
ccl-operams.187	Operams	Medium	68.53	1	33.33	63.53	d__Bacteria;p__Bacteroidota;c__Rhodothermia;o__Balneolales;f__PXAI01;g__RECM01;s__	Bacteroidota	93	2593774	36426	376	2522	0.506744	8257	0.889611	0
ccl-operams.188	Operams	High	91.71	0.5	0	89.21	d__Bacteria;p__Bacteroidota;c__Bacteroidia;o__Chitinophagales;f__Saprospiraceae;g__;s__	Bacteroidota	27	3351963	141866	146	2815	0.455025	33252	0.85506	0
ccl-operams.189	Operams	Low	38.19	0.44	0	35.99	-	-	-	2204900	18371	485	2447	0.627458	4793	0.883626	-
ccl-operams.19	Operams	Low	8.81	1.51	0	1.26	-	-	-	807561	13315	184	913	0.222947	4420	0.818643	-
ccl-operams.190	Operams	High	95.64	0.58	100	92.74	d__Bacteria;p__Proteobacteria;c__Gammaproteobacteria;o__UBA7366;f__UBA7366;g__;s__	Proteobacteria	30	1696647	211583	24	1507	0.383149	90807	0.902428	2
ccl-operams.191	Operams	High	97.96	1.95	36.36	88.21	d__Bacteria;p__Proteobacteria;c__Gammaproteobacteria;o__Pseudomonadales;f__Halieaceae;g__Chromatocurvus;s__	Proteobacteria	37	3610253	219218	83	3239	0.621432	72058	0.925352	0
ccl-operams.192	Operams	Medium	63.9	4	66.67	43.9	d__Bacteria;p__Firmicutes;c__Bacilli;o__Izemoplasmatales;f__Izemoplasmataceae;g__;s__	Firmicutes	87	950007	17514	177	1058	0.458505	5548	0.923837	0
ccl-operams.193	Operams	Low	0	0	0	0	-	-	-	253604	68348	7	398	0.347707	65688	0.899501	-
ccl-operams.194	Operams	Low	49.4	0	0	49.4	-	-	-	748421	73005	49	785	0.618497	38486	0.936946	-
ccl-operams.195	Operams	Medium	83.23	5.08	57.58	57.83	d__Bacteria;p__Proteobacteria;c__Alphaproteobacteria;o__Rhodobacterales;f__Rhodobacteraceae;g__Roseovarius;s__	Proteobacteria	46	2856287	83552	213	2965	0.645464	18671	0.892832	0
ccl-operams.196	Operams	High	90.27	2.33	71.43	78.62	d__Bacteria;p__Proteobacteria;c__Gammaproteobacteria;o__Pseudomonadales;f__Oleiphilaceae;g__Marinobacter;s__	Proteobacteria	34	3291946	85261	217	3202	0.575557	23244	0.912382	0
ccl-operams.197	Operams	Low	10.34	0	0	10.34	-	-	-	1038555	12364	206	1074	0.474568	5377	0.913696	-
ccl-operams.198	Operams	Medium	63.57	0.71	0	60.02	d__Bacteria;p__Bacteroidota;c__Bacteroidia;o__Bacteroidales;f__PUMT01;g__;s__	Bacteroidota	92	2468457	30296	414	2480	0.416168	6945	0.873963	0
ccl-operams.199	Operams	Low	0	0	0	0	-	-	-	339538	27206	31	324	0.466955	12723	0.90237	-
ccl-operams.2	Operams	Low	7.02	0	0	7.02	-	-	-	247613	15174	37	278	0.534903	8585	0.909912	-
ccl-operams.20	Operams	Low	61.21	30.25	34.62	-90.04	-	-	-	5015728	35487	910	5786	0.699304	5857	0.860381	-
ccl-operams.200	Operams	Medium	62.07	0	0	62.07	d__Bacteria;p__Bacteroidota;c__Bacteroidia;o__Flavobacteriales;f__Schleiferiaceae;g__;s__	Bacteroidota	86	1516766	23359	306	1579	0.519664	5233	0.92338	0
ccl-operams.201	Operams	Low	69.52	15.41	97.22	-7.53	-	-	-	2438131	46619	333	2768	0.615321	8598	0.890811	-
ccl-operams.202	Operams	Low	81.11	18.29	0	-10.34	-	-	-	3216299	47083	507	3530	0.384655	7589	0.871228	-
ccl-operams.203	Operams	Low	20.69	1.72	0	12.09	-	-	-	1618054	57836	332	1604	0.379706	5061	0.905626	-
ccl-operams.204	Operams	Medium	68.28	1.72	0	59.68	d__Bacteria;p__Firmicutes_F;c__Halanaerobiia;o__Halanaerobiales;f__Halanaerobiaceae;g__Halanaerobium;s__	Firmicutes_F	10	2014817	80043	125	1934	0.350653	22428	0.899926	0
ccl-operams.205	Operams	Low	1.44	0	0	1.44	-	-	-	403590	38425	26	486	0.606432	21597	0.865453	-
ccl-operams.206	Operams	Medium	85.59	2.17	54.55	74.74	d__Bacteria;p__Proteobacteria;c__Alphaproteobacteria;o__Rhodobacterales;f__Rhodobacteraceae;g__Alkalilacustris;s__	Proteobacteria	56	2869288	43414	398	2959	0.719166	8322	0.901685	0
ccl-operams.207	Operams	Low	0	0	0	0	-	-	-	249575	19515	30	304	0.313184	11029	0.88006	-
ccl-operams.208	Operams	Low	0	0	0	0	-	-	-	432277	18322	87	494	0.373647	5094	0.897057	-
ccl-operams.209	Operams	Low	10.19	0	0	10.19	-	-	-	263980	6814	66	323	0.581259	4089	0.92626	-
ccl-operams.21	Operams	Low	36.21	5.17	100	10.36	-	-	-	2242652	24763	483	2516	0.546861	4777	0.909224	-
ccl-operams.210	Operams	Low	5.76	0	0	5.76	-	-	-	0	5704078	4097.76	1392	17734	0.52617	4181	-	Mean contig length'
ccl-operams.22	Operams	Medium	52.26	1.36	50	45.46	d__Bacteria;p__Chloroflexota;c__Anaerolineae;o__Anaerolineales;f__Anaerolineaceae;g__Brevefilum;s__	Chloroflexota	91	1905274	34888	295	1919	0.447252	7675	0.882164	0
ccl-operams.23	Operams	Low	75.33	17.24	93.75	-10.87	-	-	-	2620023	50367	254	2605	0.350255	13743	0.900933	-
ccl-operams.24	Operams	Low	0	0	0	0	-	-	-	387681	66327	36	427	0.518638	16548	0.825073	-
ccl-operams.25	Operams	Medium	61.79	2.76	30.77	47.99	d__Bacteria;p__Firmicutes_B;c__Moorellia;o__Desulfitibacterales;f__;g__;s__	Firmicutes_B	8	1452201	31753	238	1713	0.290786	6613	0.875629	2
ccl-operams.26	Operams	Medium	67.59	0	0	67.59	d__Bacteria;p__Proteobacteria;c__Alphaproteobacteria;o__DSM-16000;f__Inquilinaceae;g__JAAAOG01;s__	Proteobacteria	23	4233765	75896	403	4162	0.611449	14036	0.887438	0
ccl-operams.27	Operams	Low	82.16	15.94	86.17	2.46	-	-	-	1807266	46067	182	1926	0.584669	16067	0.918977	-
ccl-operams.28	Operams	Low	0	0	0	0	-	-	-	212245	62134	9	398	0.452303	33258	0.881769	-
ccl-operams.29	Operams	Low	9.65	0	0	9.65	-	-	-	422876	9158	111	534	0.3867	3846	0.864081	-
ccl-operams.3	Operams	Low	0	0	0	0	-	-	-	329499	44405	30	482	0.357795	20958	0.921284	-
ccl-operams.30	Operams	Medium	99.14	6.12	46.15	68.54	d__Bacteria;p__Verrucomicrobiota;c__Verrucomicrobiae;o__Verrucomicrobiales;f__Akkermansiaceae;g__UBA1315;s__	Verrucomicrobiota	79	4934546	181355	128	4466	0.599232	65660	0.898687	0
ccl-operams.31	Operams	Low	83.86	39.89	17.97	-115.59	-	-	-	14949739	81440	1961	16356	0.563051	9733	0.871083	-
ccl-operams.32	Operams	High	99.16	2.71	100	85.61	d__Bacteria;p__Bacteroidota;c__Bacteroidia;o__Chitinophagales;f__Chitinophagaceae;g__Sediminibacterium;s__Sediminibacterium magnilacihabitans	Bacteroidota	32	3761873	2765809	9	3389	0.452584	2765809	0.922748	2
ccl-operams.33	Operams	Low	3.51	0.5	0	1.01	-	-	-	296639	91755	11	335	0.417605	34616	0.922134	-
ccl-operams.34	Operams	Low	0.92	0	0	0.92	-	-	-	554866	41395	70	689	0.621715	10706	0.875471	-
ccl-operams.35	Operams	Medium	59.37	1.71	50	50.82	d__Bacteria;p__Patescibacteria;c__Paceibacteria;o__UBA9983_A;f__UBA2163;g__OLB19;s__	Patescibacteria	1	728633	55560	56	816	0.417679	19902	0.876028	1
ccl-operams.36	Operams	High	98.52	0.79	0	94.57	d__Bacteria;p__Bacteroidota;c__Bacteroidia;o__Chitinophagales;f__UBA8649;g__;s__	Bacteroidota	14	3366953	164855	75	2983	0.319087	66706	0.90942	1
ccl-operams.37	Operams	Low	28.04	0	0	28.04	-	-	-	994017	19737	162	1140	0.62344	7326	0.89359	-
ccl-operams.38	Operams	Low	21.55	0	0	21.55	-	-	-	1512931	13135	336	1821	0.589858	4634	0.898124	-
ccl-operams.39	Operams	Low	0	0	0	0	-	-	-	432062	24051	44	481	0.426648	12081	0.850852	-
ccl-operams.4	Operams	Low	1.97	0	0	1.97	-	-	-	421965	242667	2	361	0.348164	242667	0.910009	-
ccl-operams.40	Operams	Low	8.33	0	0	8.33	-	-	-	809807	14901	197	1036	0.596318	4211	0.90998	-
ccl-operams.41	Operams	Medium	79.29	4.55	75	56.54	d__Bacteria;p__Proteobacteria;c__Alphaproteobacteria;o__Rhizobiales;f__Beijerinckiaceae;g__Salinarimonas;s__	Proteobacteria	47	3516348	100631	260	3434	0.650059	18692	0.88148	1
ccl-operams.42	Operams	Low	47.33	0	0	47.33	-	-	-	1196607	17960	213	1500	0.619097	5910	0.937615	-
ccl-operams.43	Operams	Low	8.33	0	0	8.33	-	-	-	604160	11087	134	760	0.590077	4584	0.883872	-
ccl-operams.44	Operams	Medium	64.68	1.4	0	57.68	d__Bacteria;p__Firmicutes_A;c__Clostridia;o__Tissierellales;f__Tissierellaceae;g__Gudongella;s__	Firmicutes_A	78	1257232	14956	254	1434	0.382019	5258	0.908523	0
ccl-operams.45	Operams	Low	34.23	0.16	0	33.43	-	-	-	1210174	13887	267	1455	0.666319	4716	0.887127	-
ccl-operams.46	Operams	Low	21.56	1.79	0	12.61	-	-	-	2661711	20221	487	2607	0.558306	5797	0.896772	-
ccl-operams.47	Operams	Low	0	0	0	0	-	-	-	306554	74740	12	306	0.444082	46497	0.888036	-
ccl-operams.48	Operams	Medium	56.33	0.78	20	52.43	d__Bacteria;p__Bacteroidota;c__Bacteroidia;o__Flavobacteriales;f__Flavobacteriaceae;g__Psychroflexus;s__	Bacteroidota	88	1936764	16076	406	2027	0.358933	4991	0.902595	0
ccl-operams.49	Operams	Low	90.28	88.09	69.01	-350.17	-	-	-	5992255	303670	284	5920	0.606928	35102	0.918544	-
ccl-operams.5	Operams	Low	4.17	0	0	4.17	-	-	-	239612	11219	63	296	0.628466	3892	0.885707	-
ccl-operams.50	Operams	Low	3.45	0	0	3.45	-	-	-	313828	9162	77	341	0.46262	4027	0.915451	-
ccl-operams.51	Operams	Medium	63.86	1.83	0	54.71	d__Bacteria;p__Actinobacteriota;c__Acidimicrobiia;o__Acidimicrobiales;f__SZUA-35;g__SZUA-35;s__	Actinobacteriota	96	2774969	37913	375	3064	0.674233	8638	0.914594	0
ccl-operams.52	Operams	Medium	61.21	5.17	100	35.36	d__Bacteria;p__Proteobacteria;c__Alphaproteobacteria;o__Rhodobacterales;f__Rhodobacteraceae;g__Fluviibacterium;s__	Proteobacteria	73	2837983	52653	367	3078	0.667998	10273	0.900545	0
ccl-operams.53	Operams	Medium	79.05	3.95	7.14	59.3	d__Bacteria;p__Desulfobacterota;c__Desulfobacteria;o__Desulfobacterales;f__SKZT01;g__SKZT01;s__SKZT01 sp011389745	Desulfobacterota	94	3161296	32629	494	3349	0.439657	7471	0.877478	0
ccl-operams.54	Operams	Medium	75.39	2.7	50	61.89	d__Bacteria;p__Verrucomicrobiota;c__Verrucomicrobiae;o__Opitutales;f__DSM-45221;g__WN38;s__	Verrucomicrobiota	85	2981273	31835	545	3102	0.569185	5828	0.885347	0
ccl-operams.55	Operams	Medium	89.03	3.23	50	72.88	d__Bacteria;p__Bacteroidota;c__Bacteroidia;o__Flavobacteriales;f__Flavobacteriaceae;g__Salegentibacter;s__	Bacteroidota	90	2959167	64701	254	3018	0.399379	16283	0.898092	0
ccl-operams.56	Operams	Low	73.33	56.9	58.7	-211.17	-	-	-	5070624	44497	652	5798	0.613061	9469	0.92215	-
ccl-operams.57	Operams	Low	22.41	0	0	22.41	-	-	-	507791	12097	130	622	0.433036	3997	0.880384	-
ccl-operams.58	Operams	Low	37.07	0	0	37.07	-	-	-	1124039	13371	256	1279	0.417025	4588	0.888993	-
ccl-operams.59	Operams	Medium	88.56	4.29	23.33	67.11	d__Bacteria;p__Actinobacteriota;c__Actinomycetia;o__Mycobacteriales;f__Mycobacteriaceae;g__Mycobacterium;s__Mycobacterium aubagnense	Actinobacteriota	44	6479184	90788	475	7100	0.658626	21509	0.886687	0
ccl-operams.6	Operams	High	94.64	1.58	22.22	86.74	d__Bacteria;p__Verrucomicrobiota;c__Kiritimatiellae;o__SS1-B-03-39;f__UBA6053;g__UBA6053;s__	Verrucomicrobiota	74	3758235	87488	180	3380	0.569744	29075	0.90019	1
ccl-operams.60	Operams	Low	59.53	16.21	46.99	-21.52	-	-	-	2234882	28763	436	2587	0.61484	5596	0.903102	-
ccl-operams.61	Operams	Low	100	91.09	46.51	-355.45	-	-	-	8671676	119592	768	7723	0.462137	18339	0.876944	-
ccl-operams.62	Operams	Low	46.3	2.64	37.5	33.1	-	-	-	2527480	61402	250	2792	0.665751	13425	0.899201	-
ccl-operams.63	Operams	Low	27.48	31.48	2.14	-129.92	-	-	-	2561588	63164	416	2871	0.266622	7364	0.804681	-
ccl-operams.64	Operams	High	93.86	0.5	33.33	91.36	d__Bacteria;p__Bacteroidota;c__Bacteroidia;o__Cytophagales;f__Cyclobacteriaceae;g__Cyclobacterium;s__Cyclobacterium sp010993705	Bacteroidota	18	4770231	120271	369	4251	0.441227	19157	0.903683	1
ccl-operams.65	Operams	Low	1.35	0.47	0	-1	-	-	-	388068	170221	11	503	0.379091	54603	0.851405	-
ccl-operams.66	Operams	Medium	64.56	1.87	0	55.21	d__Archaea;p__Nanoarchaeota;c__Nanoarchaeia;o__UBA583;f__UBA583;g__;s__	Nanoarchaeota	6	890479	30055	94	1009	0.330945	12102	0.892779	1
ccl-operams.67	Operams	Low	80.25	28.29	13.79	-61.2	-	-	-	3538044	69304	456	4077	0.292636	9685	0.861212	-
ccl-operams.68	Operams	Low	0	0	0	0	-	-	-	213697	44916	9	232	0.513526	30799	0.903883	-
ccl-operams.69	Operams	Low	33.1	0	0	33.1	-	-	-	263892	36588	38	313	0.496086	7225	0.929323	-
ccl-operams.7	Operams	Low	10.34	1.72	0	1.74	-	-	-	723068	16759	173	936	0.578184	4266	0.894815	-
ccl-operams.70	Operams	Low	27.88	3.81	31.82	8.83	-	-	-	1361606	16900	265	1670	0.705946	5596	0.86106	-
ccl-operams.71	Operams	Low	32.76	0	0	32.76	-	-	-	1209198	13664	266	1473	0.619147	4787	0.900917	-
ccl-operams.72	Operams	Medium	88.22	7.85	17.65	48.97	d__Bacteria;p__Proteobacteria;c__Alphaproteobacteria;o__Rhodobacterales;f__Rhodobacteraceae;g__Roseicyclus;s__	Proteobacteria	58	3287263	75564	208	3391	0.678657	22212	0.910404	0
ccl-operams.73	Operams	Medium	79.76	1.28	10	73.36	d__Bacteria;p__Bacteroidota;c__Bacteroidia;o__Flavobacteriales;f__Flavobacteriaceae;g__Psychroflexus;s__	Bacteroidota	89	2125943	34124	254	2069	0.371329	10861	0.909781	0
ccl-operams.74	Operams	Low	0	0	0	0	-	-	-	253920	30527	23	269	0.588248	17267	0.921944	-
ccl-operams.75	Operams	Medium	61.41	4.62	17.65	38.31	d__Bacteria;p__Bacteroidota;c__Rhodothermia;o__Balneolales;f__Balneolaceae;g__Rhodohalobacter;s__	Bacteroidota	26	1627332	34796	213	1633	0.430093	9394	0.906101	0
ccl-operams.76	Operams	High	96.26	1.89	20	86.81	d__Bacteria;p__Proteobacteria;c__Gammaproteobacteria;o__Nitrosococcales;f__Methylophagaceae;g__Methylophaga;s__	Proteobacteria	83	2300666	52496	174	2427	0.46938	19800	0.907968	0
ccl-operams.77	Operams	Low	46.85	3.33	100	30.2	-	-	-	1082347	19322	199	1185	0.367669	6322	0.930339	-
ccl-operams.78	Operams	High	91.71	3.9	14.29	72.21	d__Bacteria;p__Proteobacteria;c__Alphaproteobacteria;o__Rhizobiales;f__Rhizobiaceae;g__Mesorhizobium;s__Mesorhizobium terrae	Proteobacteria	51	4953738	346929	122	4883	0.633512	123697	0.881693	0
ccl-operams.79	Operams	Medium	61.21	1.72	0	52.61	d__Bacteria;p__Proteobacteria;c__Alphaproteobacteria;o__Rhodobacterales;f__Rhodobacteraceae;g__Alkalilacustris;s__	Proteobacteria	72	2918936	54678	319	2941	0.663367	12899	0.918123	0
ccl-operams.8	Operams	Low	7.37	0	0	7.37	-	-	-	1052531	10659	263	1247	0.673149	4002	0.896883	-
ccl-operams.80	Operams	Medium	100	6.87	17.95	65.65	d__Bacteria;p__Proteobacteria;c__Alphaproteobacteria;o__Rhizobiales;f__Xanthobacteraceae;g__Bradyrhizobium;s__	Proteobacteria	50	8491690	489463	122	8067	0.64216	108872	0.865604	1
ccl-operams.81	Operams	High	92.95	2.23	90	81.8	d__Bacteria;p__Bacteroidota;c__Bacteroidia;o__Cytophagales;f__Cyclobacteriaceae;g__;s__	Bacteroidota	20	3438557	96653	251	3267	0.382153	21367	0.89995	0
ccl-operams.82	Operams	Medium	80.31	2.46	25	68.01	d__Bacteria;p__Proteobacteria;c__Alphaproteobacteria;o__Rhodobacterales;f__Rhodobacteraceae;g__Roseibaca;s__	Proteobacteria	64	2383202	93972	167	2545	0.610589	22430	0.919407	0
ccl-operams.83	Operams	Medium	88.12	0.54	100	85.42	d__Bacteria;p__Cyanobacteria;c__Cyanobacteriia;o__Cyanobacteriales;f__Geitlerinemaceae;g__Phormidium_A;s__Phormidium_A sp004299065	Cyanobacteria	11	3847710	163632	136	3460	0.520845	46472	0.863988	0
ccl-operams.84	Operams	High	95.05	3.46	27.27	77.75	d__Bacteria;p__Firmicutes;c__Bacilli;o__Lactobacillales;f__Carnobacteriaceae;g__Alkalibacterium;s__	Firmicutes	5	2398262	100666	138	2291	0.454918	23746	0.853468	0
ccl-operams.85	Operams	High	96.59	2.01	87.5	86.54	d__Bacteria;p__Proteobacteria;c__Gammaproteobacteria;o__Halothiobacillales;f__Halothiobacillaceae;g__Guyparkeria;s__	Proteobacteria	38	2283301	213376	122	2166	0.635955	30723	0.898157	0
ccl-operams.86	Operams	Low	10	0.36	0	8.2	-	-	-	5335696	16438	1077	10811	0.422093	5309	0.442347	-
ccl-operams.87	Operams	Medium	96.01	6.6	64.71	63.01	d__Bacteria;p__Proteobacteria;c__Alphaproteobacteria;o__Rhodobacterales;f__Rhodobacteraceae;g__Roseibaca;s__	Proteobacteria	63	2965483	166941	80	2998	0.624193	64356	0.923935	0
ccl-operams.88	Operams	Low	93.7	29.84	26.03	-55.5	-	-	-	3953135	83422	477	4350	0.608251	13060	0.912894	-
ccl-operams.89	Operams	Low	0	0	0	0	-	-	-	223833	27322	24	236	0.403403	12992	0.825026	-
ccl-operams.9	Operams	Low	93.42	107.78	11.94	-445.48	-	-	-	9293504	79720	1515	10468	0.672978	7043	0.892141	-
ccl-operams.90	Operams	Low	0	0	0	0	-	-	-	251355	77827	24	356	0.241507	13710	0.914316	-
ccl-operams.91	Operams	High	92.69	1.29	0	86.24	d__Bacteria;p__Desulfobacterota;c__Desulfobacteria;o__Desulfobacterales;f__SURF-3;g__Desulfosalsimonas;s__	Desulfobacterota	101	3345586	112619	146	3045	0.547902	40303	0.896228	0
ccl-operams.92	Operams	Low	3.13	0.72	0	-0.47	-	-	-	231439	28941	31	225	0.650396	7694	0.893376	-
ccl-operams.93	Operams	Low	14.73	0.34	0	13.03	-	-	-	1012385	17148	226	1272	0.622397	4597	0.899297	-
ccl-operams.94	Operams	Low	0	0	0	0	-	-	-	332864	121215	16	336	0.585299	54456	0.857612	-
ccl-operams.95	Operams	Low	98.28	82.07	27.78	-312.07	-	-	-	7185512	119747	586	6606	0.361775	18884	0.902906	-
ccl-operams.96	Operams	Low	71.81	10.54	10.34	19.11	-	-	-	2722977	21450	490	2483	0.450656	6279	0.872981	-
ccl-operams.97	Operams	High	98.49	0.99	33.33	93.54	d__Bacteria;p__Bacteroidota;c__Bacteroidia;o__Chitinophagales;f__Chitinophagaceae;g__Sediminibacterium;s__	Bacteroidota	31	3387017	357411	48	3059	0.442907	160235	0.923597	0
ccl-operams.98	Operams	Low	36.63	0	0	36.63	-	-	-	421838	26070	57	505	0.486075	8402	0.864768	-
ccl-operams.99	Operams	Low	89.11	31.03	27.08	-66.04	-	-	-	4590024	64209	466	4532	0.408651	14511	0.867029	-
ccl-spades.1	metaSPAdes	Low	43.36	0	0	43.36	-	-	-	817644	9958	215	932	0.38182	3859	0.903726	-
ccl-spades.10	metaSPAdes	Medium	61.64	5.96	33.33	31.84	d__Bacteria;p__Firmicutes;c__Bacilli;o__Izemoplasmatales;f__Izemoplasmataceae;g__;s__	Firmicutes	82	1134803	35288	201	1213	0.369957	6902	0.918657	0
ccl-spades.100	metaSPAdes	Low	72.81	32.06	5.36	-87.49	-	-	-	6381553	37232	1261	6988	0.66131	5462	0.895669	-
ccl-spades.101	metaSPAdes	Low	0	0	0	0	-	-	-	325319	53903	22	462	0.236478	23805	0.903458	-
ccl-spades.102	metaSPAdes	High	97.39	0.43	0	95.24	d__Bacteria;p__Firmicutes_F;c__Halanaerobiia;o__Halanaerobiales;f__Halanaerobiaceae;g__Halanaerobium;s__	Firmicutes_F	9	2565391	88695	160	2421	0.344227	26378	0.89584	0
ccl-spades.103	metaSPAdes	Medium	97.18	5.96	8.57	67.38	d__Bacteria;p__Proteobacteria;c__Alphaproteobacteria;o__Rhodobacterales;f__Rhodobacteraceae;g__Roseovarius;s__	Proteobacteria	60	3505229	206882	121	3408	0.633013	82159	0.901378	0
ccl-spades.104	metaSPAdes	Low	30.91	0	0	30.91	-	-	-	347092	36035	33	405	0.460245	13942	0.882919	-
ccl-spades.105	metaSPAdes	Low	0	0	0	0	-	-	-	272469	47453	23	347	0.379162	27116	0.912662	-
ccl-spades.106	metaSPAdes	Medium	83.29	6.85	16.67	49.04	d__Bacteria;p__Proteobacteria;c__Alphaproteobacteria;o__Rhodobacterales;f__Rhodobacteraceae;g__Marivita;s__	Proteobacteria	70	5213346	69411	712	5533	0.621556	9742	0.900791	0
ccl-spades.107	metaSPAdes	Medium	67.68	1.4	42.86	60.68	d__Bacteria;p__Proteobacteria;c__Alphaproteobacteria;o__Rhodobacterales;f__Rhodobacteraceae;g__Fluviibacterium;s__	Proteobacteria	73	2678526	46907	503	2847	0.666623	6249	0.900749	0
ccl-spades.108	metaSPAdes	Medium	85.91	1.08	0	80.51	d__Bacteria;p__Bacteroidota;c__Bacteroidia;o__Flavobacteriales;f__Crocinitomicaceae;g__;s__	Bacteroidota	15	3046080	76361	208	2657	0.347962	22993	0.88731	0
ccl-spades.109	metaSPAdes	Low	3.35	0	0	3.35	-	-	-	310995	6622	101	365	0.664275	3081	0.910973	-
ccl-spades.11	metaSPAdes	High	96.19	0.78	0	92.29	d__Bacteria;p__Proteobacteria;c__Alphaproteobacteria;o__Rhizobiales;f__Beijerinckiaceae;g__Salinarimonas;s__	Proteobacteria	47	3784761	134296	224	3457	0.652965	31540	0.883606	0
ccl-spades.110	metaSPAdes	Low	71.52	39.59	1.28	-126.43	-	-	-	8143515	40401	2026	9037	0.343742	4003	0.867191	-
ccl-spades.111	metaSPAdes	Medium	57.93	0.86	100	53.63	d__Bacteria;p__Proteobacteria;c__Alphaproteobacteria;o__Rhodobacterales;f__Rhodobacteraceae;g__EhC02;s__	Proteobacteria	67	2843556	78047	285	2884	0.621955	21897	0.906954	0
ccl-spades.112	metaSPAdes	Low	94.83	220.52	9.23	-1007.77	-	-	-	17766337	65601	3155	19500	0.600843	6537	0.894987	-
ccl-spades.113	metaSPAdes	High	98.98	0.86	0	94.68	d__Bacteria;p__Proteobacteria;c__Gammaproteobacteria;o__Pseudomonadales;f__Halomonadaceae;g__Halomonas;s__Halomonas sp007625055	Proteobacteria	35	2884490	274449	56	2647	0.563008	90652	0.896905	0
ccl-spades.114	metaSPAdes	Medium	72.82	5.83	80.95	43.67	d__Archaea;p__Halobacteriota;c__Halobacteria;o__Halobacteriales;f__Haloferacaceae;g__Halohasta;s__	Halobacteriota	12	2007515	75667	198	2172	0.621043	15992	0.886111	0
ccl-spades.115	metaSPAdes	High	90.84	0.23	0	89.69	d__Bacteria;p__Proteobacteria;c__Gammaproteobacteria;o__Nitrococcales;f__Nitrococcaceae;g__C176;s__C176 sp009649225	Proteobacteria	22	1770214	121500	84	1730	0.541137	58855	0.946739	1
ccl-spades.116	metaSPAdes	Low	3.04	0.58	0	0.14	-	-	-	461355	31254	47	413	0.417723	15402	0.884833	-
ccl-spades.117	metaSPAdes	Medium	79.66	1.72	0	71.06	d__Bacteria;p__Proteobacteria;c__Gammaproteobacteria;o__Pseudomonadales;f__Oleiphilaceae;g__Marinobacter;s__	Proteobacteria	33	3774877	79844	362	3671	0.593646	19609	0.903008	0
ccl-spades.118	metaSPAdes	Low	15.52	0	0	15.52	-	-	-	903507	20698	178	736	0.464301	5492	0.904946	-
ccl-spades.119	metaSPAdes	High	96.3	0.81	50	92.25	d__Bacteria;p__Proteobacteria;c__Alphaproteobacteria;o__Rhizobiales;f__Beijerinckiaceae;g__Methylovirgula;s__	Proteobacteria	45	2965428	119488	69	2909	0.625011	65520	0.889998	0
ccl-spades.12	metaSPAdes	Low	26.96	5.17	0	1.11	-	-	-	1257587	15372	251	1348	0.445787	6019	0.898818	-
ccl-spades.120	metaSPAdes	High	90.98	1	0	85.98	d__Bacteria;p__Bacteroidota;c__Rhodothermia;o__Balneolales;f__PXAI01;g__;s__	Bacteroidota	98	3595611	179276	184	2808	0.508075	33915	0.847359	0
ccl-spades.121	metaSPAdes	Low	0	0	0	0	-	-	-	227839	24713	29	309	0.451475	9198	0.944887	-
ccl-spades.122	metaSPAdes	Medium	76.5	2.46	16.67	64.2	d__Bacteria;p__Bacteroidota;c__Rhodothermia;o__Balneolales;f__Balneolaceae;g__Rhodohalobacter;s__	Bacteroidota	26	2495850	36750	444	2230	0.432221	7451	0.831013	0
ccl-spades.123	metaSPAdes	Low	96.49	163.76	1.12	-722.31	-	-	-	11222829	114800	2166	10626	0.303677	5434	0.859316	-
ccl-spades.124	metaSPAdes	High	98.83	1.27	0	92.48	d__Bacteria;p__Bacteroidota;c__Bacteroidia;o__Flavobacteriales;f__Flavobacteriaceae;g__Winogradskyella;s__	Bacteroidota	16	3770714	149196	160	3330	0.356835	35584	0.874162	0
ccl-spades.125	metaSPAdes	Low	43.28	0.86	100	38.98	-	-	-	2062030	20143	383	2313	0.599457	6244	0.904176	-
ccl-spades.126	metaSPAdes	Low	8.33	0	0	8.33	-	-	-	2418365	14467	621	5104	0.424968	3964	0.475204	-
ccl-spades.127	metaSPAdes	Low	48.28	0	0	48.28	-	-	-	2869310	34860	596	2971	0.632959	5367	0.921183	-
ccl-spades.128	metaSPAdes	Low	97.41	108.39	42.96	-444.54	-	-	-	5798216	37672	985	6225	0.527063	6809	0.911972	-
ccl-spades.129	metaSPAdes	High	99.6	0.19	0	98.65	d__Bacteria;p__Bacteroidota;c__Bacteroidia;o__Flavobacteriales;f__Flavobacteriaceae;g__Psychroflexus;s__	Bacteroidota	13	3025467	463965	12	2752	0.365896	357967	0.908971	0
ccl-spades.13	metaSPAdes	Low	83.98	18.22	15.79	-7.12	-	-	-	1476196	28131	306	1695	0.345436	5352	0.92608	-
ccl-spades.130	metaSPAdes	Low	59.11	20.15	6.25	-41.64	-	-	-	3284029	25679	920	3803	0.675355	3582	0.901929	-
ccl-spades.131	metaSPAdes	Low	0	0	0	0	-	-	-	360393	42643	36	346	0.518395	14029	0.87793	-
ccl-spades.132	metaSPAdes	Low	0	0	0	0	-	-	-	203945	24892	30	196	0.482233	7545	0.857869	-
ccl-spades.133	metaSPAdes	Low	23.04	0	0	23.04	-	-	-	1441584	12112	391	1604	0.625617	3967	0.888491	-
ccl-spades.134	metaSPAdes	Low	82.14	48.7	0	-161.36	-	-	-	4088411	19538	894	4125	0.437166	4976	0.876241	-
ccl-spades.135	metaSPAdes	Low	85.74	48.52	14.55	-156.86	-	-	-	7668337	104177	1299	8247	0.590458	7412	0.875737	-
ccl-spades.136	metaSPAdes	Low	43.1	0	0	43.1	-	-	-	2050019	38665	294	2231	0.613154	8940	0.91489	-
ccl-spades.137	metaSPAdes	Low	12.07	0	0	12.07	-	-	-	238304	6833	70	276	0.372932	3557	0.909905	-
ccl-spades.138	metaSPAdes	Low	42.32	1.62	3.57	34.22	-	-	-	3352200	16993	822	3905	0.652258	4335	0.89118	-
ccl-spades.139	metaSPAdes	Low	16.13	1.87	0	6.78	-	-	-	1110443	83543	71	1080	0.289879	21870	0.902881	-
ccl-spades.14	metaSPAdes	Low	0	0	0	0	-	-	-	436179	14845	98	538	0.559271	4900	0.901125	-
ccl-spades.140	metaSPAdes	Low	20.33	0.5	0	17.83	-	-	-	274721	11434	70	339	0.338454	4440	0.907761	-
ccl-spades.141	metaSPAdes	Low	48.43	4.63	0	25.28	-	-	-	661949	29688	106	730	0.490079	7476	0.898474	-
ccl-spades.142	metaSPAdes	High	94.97	0	0	94.97	d__Bacteria;p__Proteobacteria;c__Gammaproteobacteria;o__Pseudomonadales;f__Oleiphilaceae;g__Marinobacter;s__	Proteobacteria	34	3289178	163926	256	3134	0.575813	21732	0.907554	0
ccl-spades.143	metaSPAdes	Low	13.79	1.72	0	5.19	-	-	-	974217	8802	266	1175	0.586279	3779	0.899048	-
ccl-spades.144	metaSPAdes	Low	3.04	0.5	0	0.54	-	-	-	355383	39530	22	313	0.318526	24540	0.918581	-
ccl-spades.145	metaSPAdes	Low	4.17	0	0	4.17	-	-	-	212119	7669	58	242	0.517548	3773	0.861587	-
ccl-spades.146	metaSPAdes	Low	15.79	0	0	15.79	-	-	-	632941	9158	181	778	0.388987	3480	0.879532	-
ccl-spades.147	metaSPAdes	Low	4.77	0	0	4.77	-	-	-	2363019	9128	743	5073	0.521035	3196	0.731694	-
ccl-spades.148	metaSPAdes	Low	22.76	0.85	0	18.51	-	-	-	304752	13602	56	380	0.485949	6863	0.876516	-
ccl-spades.149	metaSPAdes	High	95.93	0	0	95.93	d__Bacteria;p__Proteobacteria;c__Gammaproteobacteria;o__UBA7366;f__UBA7366;g__;s__	Proteobacteria	30	1723113	181475	27	1506	0.383335	124833	0.903616	0
ccl-spades.15	metaSPAdes	Low	79.03	63.8	59.57	-239.97	-	-	-	2306333	49532	349	2547	0.478193	8371	0.959679	-
ccl-spades.150	metaSPAdes	Low	0.54	0	0	0.54	-	-	-	256253	40140	35	351	0.351241	11449	0.930604	-
ccl-spades.151	metaSPAdes	Low	0	0	0	0	-	-	-	226193	21262	44	299	0.3309	7394	0.846375	-
ccl-spades.152	metaSPAdes	High	94.18	0	0	94.18	d__Bacteria;p__Bacteroidota;c__Bacteroidia;o__Chitinophagales;f__Saprospiraceae;g__;s__	Bacteroidota	27	3499200	111961	190	2970	0.45459	30084	0.861431	0
ccl-spades.153	metaSPAdes	Medium	67.88	0.51	0	65.33	d__Bacteria;p__Bacteroidota;c__Bacteroidia;o__Chitinophagales;f__Saprospiraceae;g__;s__	Bacteroidota	41	3748078	21390	761	3514	0.550698	5581	0.895289	0
ccl-spades.154	metaSPAdes	High	93.16	1.42	0	86.06	d__Bacteria;p__Actinobacteriota;c__Actinomycetia;o__Euzebyales;f__Egibacteraceae;g__T1Sed10-49;s__	Actinobacteriota	53	2828880	44792	425	2707	0.748098	8696	0.892082	0
ccl-spades.155	metaSPAdes	Low	23.94	0	0	23.94	-	-	-	253400	12554	53	297	0.404723	5655	0.903153	-
ccl-spades.156	metaSPAdes	Low	15.52	0	0	15.52	-	-	-	537301	199272	5	493	0.451654	154801	0.924292	-
ccl-spades.157	metaSPAdes	Low	12.07	0	0	12.07	-	-	-	581544	7357	178	696	0.661537	3408	0.88843	-
ccl-spades.158	metaSPAdes	Medium	70.69	1.72	0	62.09	d__Bacteria;p__Firmicutes_F;c__Halanaerobiia;o__Halanaerobiales;f__Halanaerobiaceae;g__Halanaerobium;s__	Firmicutes_F	10	2385918	103814	165	2293	0.348986	23742	0.89889	0
ccl-spades.159	metaSPAdes	High	90.46	1.38	0	83.56	d__Bacteria;p__Firmicutes;c__Bacilli;o__Bacillales_H;f__Salisediminibacteriaceae;g__Salipaludibacillus;s__	Firmicutes	28	2877998	65256	333	2757	0.422814	13610	0.833242	0
ccl-spades.16	metaSPAdes	Low	3.51	0.5	0	1.01	-	-	-	230179	52601	16	261	0.400119	18753	0.910218	-
ccl-spades.160	metaSPAdes	Medium	88.61	1.4	75	81.61	d__Bacteria;p__Proteobacteria;c__Alphaproteobacteria;o__Rhodobacterales;f__Rhodobacteraceae;g__Alkalilacustris;s__	Proteobacteria	56	2879989	36777	395	2873	0.718876	9042	0.90557	0
ccl-spades.161	metaSPAdes	Medium	80.85	3.41	18.75	63.8	d__Bacteria;p__Bacteroidota;c__Bacteroidia;o__Flavobacteriales;f__Flavobacteriaceae;g__Psychroflexus;s__	Bacteroidota	89	2162082	43113	282	2101	0.370506	10176	0.911666	0
ccl-spades.162	metaSPAdes	High	98.51	0.4	50	96.51	d__Bacteria;p__Bacteroidota;c__Bacteroidia;o__Cytophagales;f__Cyclobacteriaceae;g__Cyclobacterium;s__Cyclobacterium sp010993705	Bacteroidota	18	4716065	118816	361	3990	0.440509	22140	0.889261	0
ccl-spades.163	metaSPAdes	Low	0	0	0	0	-	-	-	219472	22904	26	231	0.617002	10522	0.873146	-
ccl-spades.164	metaSPAdes	Low	0	0	0	0	-	-	-	337407	38081	29	381	0.55717	17774	0.872054	-
ccl-spades.165	metaSPAdes	Low	8.75	1.87	0	-0.6	-	-	-	494179	12250	140	286	0.170137	3571	0.495857	-
ccl-spades.166	metaSPAdes	Low	8.23	0	0	8.23	-	-	-	480333	6225	159	594	0.642235	3095	0.887428	-
ccl-spades.167	metaSPAdes	High	95.93	0.51	100	93.38	d__Bacteria;p__Proteobacteria;c__Alphaproteobacteria;o__Caulobacterales;f__Maricaulaceae;g__Glycocaulis;s__	Proteobacteria	76	2693809	90573	158	2573	0.682739	28731	0.901839	1
ccl-spades.168	metaSPAdes	Medium	52.63	0	0	52.63	d__Bacteria;p__Firmicutes;c__Bacilli;o__Izemoplasmatales;f__Izemoplasmataceae;g__;s__	Firmicutes	87	988593	20892	186	1070	0.458549	6120	0.922743	0
ccl-spades.169	metaSPAdes	High	91.24	1.83	66.67	82.09	d__Bacteria;p__Proteobacteria;c__Alphaproteobacteria;o__Rhodobacterales;f__Rhodobacteraceae;g__Roseibaca;s__	Proteobacteria	64	2715801	70668	210	2781	0.610271	19598	0.914179	0
ccl-spades.17	metaSPAdes	High	97.63	1.61	0	89.58	d__Bacteria;p__Desulfobacterota;c__Desulfobacteria;o__Desulfobacterales;f__SURF-3;g__Desulfosalsimonas;s__	Desulfobacterota	101	3403321	205499	90	3015	0.547216	85545	0.896664	1
ccl-spades.170	metaSPAdes	Low	5.16	2.61	0	-7.89	-	-	-	807535	19828	173	949	0.271563	4811	0.911957	-
ccl-spades.171	metaSPAdes	Low	0	0	0	0	-	-	-	330266	95165	4	476	0.402981	82473	0.915011	-
ccl-spades.172	metaSPAdes	Low	1.35	0.93	33.33	-3.3	-	-	-	403836	144992	11	527	0.379242	72067	0.852581	-
ccl-spades.173	metaSPAdes	Low	0	0	0	0	-	-	-	317009	115927	11	310	0.4443	57659	0.885795	-
ccl-spades.174	metaSPAdes	Medium	57.76	0	0	57.76	d__Bacteria;p__Bacteroidota;c__Bacteroidia;o__Flavobacteriales;f__Schleiferiaceae;g__;s__	Bacteroidota	86	1439860	13378	317	1510	0.519931	4745	0.9262	0
ccl-spades.175	metaSPAdes	Medium	81.5	1.72	10	72.9	d__Bacteria;p__Firmicutes_B;c__Moorellia;o__Desulfitibacterales;f__;g__;s__	Firmicutes_B	8	1622467	119178	157	1745	0.300451	20628	0.899316	2
ccl-spades.176	metaSPAdes	High	91.32	0.49	25	88.87	d__Bacteria;p__Proteobacteria;c__Alphaproteobacteria;o__Rhodobacterales;f__Rhodobacteraceae;g__Aquicoccus;s__Aquicoccus sp001314705	Proteobacteria	61	3245685	216287	76	3172	0.63526	96222	0.905042	0
ccl-spades.177	metaSPAdes	Low	0	0	0	0	-	-	-	311945	63491	22	385	0.48239	23683	0.790021	-
ccl-spades.178	metaSPAdes	Medium	63.16	0	0	63.16	d__Bacteria;p__Actinobacteriota;c__Actinomycetia;o__Actinomycetales;f__Microbacteriaceae;g__Pontimonas;s__	Actinobacteriota	100	1338464	38778	160	1376	0.586789	13236	0.920278	0
ccl-spades.179	metaSPAdes	Low	0	0	0	0	-	-	-	268178	53757	19	405	0.372052	16173	0.908248	-
ccl-spades.18	metaSPAdes	Medium	77.93	0.86	100	73.63	d__Bacteria;p__Proteobacteria;c__Gammaproteobacteria;o__Pseudomonadales;f__Halomonadaceae;g__Halomonas;s__	Proteobacteria	36	3003688	50088	338	2838	0.543965	12987	0.879492	0
ccl-spades.180	metaSPAdes	Low	79.49	15.56	0	1.69	-	-	-	2519694	31529	427	2671	0.388786	7069	0.888117	-
ccl-spades.181	metaSPAdes	Low	55.16	13.78	33.33	-13.74	-	-	-	2801132	71752	354	3086	0.285049	11248	0.869049	-
ccl-spades.182	metaSPAdes	Low	42.69	0	0	42.69	-	-	-	431023	26664	45	430	0.487017	12368	0.876744	-
ccl-spades.183	metaSPAdes	Low	0	0	0	0	-	-	-	389695	34317	66	397	0.507281	6057	0.887579	-
ccl-spades.184	metaSPAdes	High	96.46	4.08	14.29	76.06	d__Bacteria;p__Verrucomicrobiota;c__Verrucomicrobiae;o__Verrucomicrobiales;f__Akkermansiaceae;g__UBA1315;s__	Verrucomicrobiota	79	4585466	77059	332	4196	0.599582	20385	0.902901	0
ccl-spades.185	metaSPAdes	Low	31.03	0	0	31.03	-	-	-	1196821	18172	289	1363	0.420952	4461	0.89154	-
ccl-spades.186	metaSPAdes	Low	8.79	0	0	8.79	-	-	-	271466	7763	80	309	0.534516	3387	0.87955	-
ccl-spades.19	metaSPAdes	Low	0	0	0	0	-	-	-	287805	15476	59	284	0.6311	5088	0.892545	-
ccl-spades.2	metaSPAdes	Low	4.45	0	0	4.45	-	-	-	530005	19424	117	600	0.605766	4564	0.88558	-
ccl-spades.20	metaSPAdes	Low	0	0	0	0	-	-	-	392190	15996	51	453	0.421468	9630	0.850613	-
ccl-spades.21	metaSPAdes	Medium	51.18	4.47	50	28.83	d__Bacteria;p__Bacteroidota;c__Bacteroidia;o__Flavobacteriales;f__Flavobacteriaceae;g__Psychroflexus;s__	Bacteroidota	88	1891520	13775	446	1949	0.358663	4642	0.900158	0
ccl-spades.22	metaSPAdes	Low	25.08	0	0	25.08	-	-	-	864937	10294	241	1084	0.616649	3717	0.898571	-
ccl-spades.23	metaSPAdes	Medium	61.65	0.85	0	57.4	d__Bacteria;p__Patescibacteria;c__Paceibacteria;o__UBA9983_A;f__UBA2163;g__OLB19;s__	Patescibacteria	1	644553	50756	56	697	0.418726	17168	0.881772	0
ccl-spades.24	metaSPAdes	Low	45.83	54.01	0	-224.22	-	-	-	296626	79994	20	312	0.302165	26926	0.662403	-
ccl-spades.25	metaSPAdes	Low	0	0	0	0	-	-	-	309806	83900	18	440	0.358166	24545	0.9233	-
ccl-spades.26	metaSPAdes	Low	0	0	0	0	-	-	-	277418	11553	62	285	0.461659	5174	0.90253	-
ccl-spades.27	metaSPAdes	Low	84.48	17.24	96	-1.72	-	-	-	2522697	51085	245	2420	0.349678	15304	0.896912	-
ccl-spades.28	metaSPAdes	Low	6.9	0	0	6.9	-	-	-	373575	181829	5	324	0.478983	124835	0.832952	-
ccl-spades.29	metaSPAdes	High	97.16	1.49	66.67	89.71	d__Bacteria;p__Bacteroidota;c__Bacteroidia;o__Cytophagales;f__Cyclobacteriaceae;g__;s__	Bacteroidota	20	3219733	75522	222	2946	0.382744	27807	0.895273	0
ccl-spades.3	metaSPAdes	Medium	72.34	0.88	0	67.94	d__Bacteria;p__Firmicutes_F;c__Halanaerobiia;o__Halobacteroidales;f__Halobacteroidaceae;g__;s__	Firmicutes_F	7	1912332	30512	399	1916	0.332528	5744	0.862076	0
ccl-spades.30	metaSPAdes	Low	8.33	0	0	8.33	-	-	-	529397	7336	158	617	0.623058	3462	0.916618	-
ccl-spades.31	metaSPAdes	Low	0.74	0	0	0.74	-	-	-	379573	23810	58	423	0.616692	8871	0.861489	-
ccl-spades.32	metaSPAdes	Medium	83.1	1.09	0	77.65	d__Bacteria;p__Desulfobacterota;c__Desulfovibrionia;o__Desulfovibrionales;f__Desulfonatronovibrionaceae;g__Desulfonatronovibrio;s__	Desulfobacterota	4	2168354	28893	359	2100	0.478668	6724	0.882412	0
ccl-spades.33	metaSPAdes	Low	26.88	1.72	0	18.28	-	-	-	1032061	10480	296	1051	0.414264	3551	0.884426	-
ccl-spades.34	metaSPAdes	Low	0	0	0	0	-	-	-	287904	56360	19	299	0.413339	27646	0.908449	-
ccl-spades.35	metaSPAdes	Medium	93.74	6.03	25	63.59	d__Bacteria;p__Proteobacteria;c__Alphaproteobacteria;o__Rhodobacterales;f__Rhodobacteraceae;g__EhC02;s__	Proteobacteria	66	4891318	108740	302	4798	0.618304	32812	0.89597	0
ccl-spades.36	metaSPAdes	Low	0	0	0	0	-	-	-	256554	69634	15	407	0.348344	17759	0.875515	-
ccl-spades.37	metaSPAdes	Low	4.17	0	0	4.17	-	-	-	1115402	42256	231	1265	0.626173	4701	0.918917	-
ccl-spades.38	metaSPAdes	Low	7.49	1.47	0	0.14	-	-	-	5516420	46827	986	5758	0.549339	6236	0.872533	-
ccl-spades.39	metaSPAdes	High	90.08	1.09	44.44	84.63	d__Bacteria;p__Proteobacteria;c__Alphaproteobacteria;o__Rhodobacterales;f__Rhodobacteraceae;g__;s__	Proteobacteria	55	3241802	80765	275	3404	0.671691	18680	0.90306	0
ccl-spades.4	metaSPAdes	Low	41.12	5.61	77.78	13.07	-	-	-	1944441	86016	176	2048	0.614605	17405	0.885284	-
ccl-spades.40	metaSPAdes	Low	39.57	0.55	0	36.82	-	-	-	1289207	12762	289	1256	0.50819	4784	0.893592	-
ccl-spades.41	metaSPAdes	Low	35.34	5.17	100	9.49	-	-	-	1752713	17084	503	1938	0.550619	3908	0.87646	-
ccl-spades.42	metaSPAdes	High	96.8	0	0	96.8	d__Bacteria;p__Bacteroidota;c__Bacteroidia;o__Chitinophagales;f__UBA8649;g__;s__	Bacteroidota	14	3216035	145375	143	2816	0.318513	37123	0.908889	1
ccl-spades.43	metaSPAdes	Low	94.2	67.59	20.31	-243.75	-	-	-	7602492	147335	911	7922	0.672866	12193	0.901774	-
ccl-spades.44	metaSPAdes	Low	8.33	0	0	8.33	-	-	-	208767	8038	59	247	0.571753	3522	0.897455	-
ccl-spades.45	metaSPAdes	Low	0	0	0	0	-	-	-	319501	10011	89	351	0.630992	3537	0.868833	-
ccl-spades.46	metaSPAdes	Low	0	0	0	0	-	-	-	463401	56710	59	666	0.272299	11279	0.89478	-
ccl-spades.47	metaSPAdes	Low	22.41	0	0	22.41	-	-	-	226901	27382	39	262	0.376838	6087	0.843385	-
ccl-spades.48	metaSPAdes	Low	0	0	0	0	-	-	-	229082	24397	32	465	0.32038	9670	0.703936	-
ccl-spades.49	metaSPAdes	Medium	89.79	0.32	0	88.19	d__Bacteria;p__Proteobacteria;c__Gammaproteobacteria;o__Nitrosococcales;f__Methylophagaceae;g__Methylophaga;s__	Proteobacteria	83	2134059	42520	240	2257	0.47044	11666	0.905903	0
ccl-spades.5	metaSPAdes	Low	2.87	0	0	2.87	-	-	-	239269	30360	32	221	0.558785	7112	0.892878	-
ccl-spades.50	metaSPAdes	Low	0	0	0	0	-	-	-	499502	32993	62	509	0.538112	10368	0.876953	-
ccl-spades.51	metaSPAdes	Medium	89	1.76	12.5	80.2	d__Bacteria;p__Bacteroidota;c__Bacteroidia;o__Cytophagales;f__Cyclobacteriaceae;g__;s__	Bacteroidota	17	6001254	42889	849	5299	0.412352	8993	0.888314	0
ccl-spades.52	metaSPAdes	Low	4.17	0	0	4.17	-	-	-	318235	37648	38	311	0.57784	14611	0.922516	-
ccl-spades.53	metaSPAdes	High	97.92	0.6	0	94.92	d__Bacteria;p__Desulfobacterota;c__Desulfovibrionia;o__Desulfovibrionales;f__Desulfohalobiaceae;g__Desulfovermiculus;s__	Desulfobacterota	39	3637975	252352	54	3433	0.534463	123073	0.861148	0
ccl-spades.54	metaSPAdes	Low	36.27	0	0	36.27	-	-	-	1036873	13197	253	1095	0.442547	4221	0.892657	-
ccl-spades.55	metaSPAdes	Medium	80.32	2.55	25	67.57	d__Bacteria;p__Bacteroidota;c__Bacteroidia;o__Flavobacteriales;f__Flavobacteriaceae;g__Salegentibacter;s__	Bacteroidota	90	2521359	48946	404	2541	0.399421	8203	0.893269	0
ccl-spades.56	metaSPAdes	Medium	78.18	1.79	66.67	69.23	d__Bacteria;p__Proteobacteria;c__Gammaproteobacteria;o__Ectothiorhodospirales;f__Thioalkalivibrionaceae;g__Thioalkalivibrio_B;s__	Proteobacteria	77	2428656	39109	463	2542	0.661349	5936	0.886144	0
ccl-spades.57	metaSPAdes	Medium	75.78	1.09	50	70.33	d__Bacteria;p__Actinobacteriota;c__Actinomycetia;o__Actinomycetales;f__Microbacteriaceae;g__Chryseoglobus;s__	Actinobacteriota	80	2121057	44389	328	2182	0.679528	8119	0.921124	0
ccl-spades.58	metaSPAdes	Medium	78.62	1.72	0	70.02	d__Bacteria;p__Proteobacteria;c__Gammaproteobacteria;o__Halothiobacillales;f__Halothiobacillaceae;g__Guyparkeria;s__	Proteobacteria	38	2156652	53654	222	2083	0.636301	13405	0.897631	0
ccl-spades.59	metaSPAdes	Low	86.7	11.56	22.41	28.9	-	-	-	3228974	40964	548	3566	0.608053	7066	0.914678	-
ccl-spades.6	metaSPAdes	Low	13.95	0	0	13.95	-	-	-	270210	24732	49	292	0.407	7148	0.88429	-
ccl-spades.60	metaSPAdes	Low	0.31	0	0	0.31	-	-	-	714127	14132	152	770	0.507077	4993	0.867902	-
ccl-spades.61	metaSPAdes	Medium	57.63	0.93	0	52.98	d__Archaea;p__Nanoarchaeota;c__Nanoarchaeia;o__UBA583;f__UBA583;g__;s__	Nanoarchaeota	6	801521	55303	88	873	0.332541	15261	0.889753	1
ccl-spades.62	metaSPAdes	Low	93.2	57.51	78.26	-194.35	-	-	-	5291969	107820	459	5244	0.6068	18715	0.91825	-
ccl-spades.63	metaSPAdes	Low	100	191.67	68.29	-858.35	-	-	-	12444707	188443	827	10984	0.409539	29750	0.880519	-
ccl-spades.64	metaSPAdes	High	90.04	0	0	90.04	d__Bacteria;p__Cyanobacteria;c__Cyanobacteriia;o__Cyanobacteriales;f__Geitlerinemaceae;g__Phormidium_A;s__Phormidium_A sp004299065	Cyanobacteria	11	3825793	45776	488	3363	0.521228	10460	0.857563	0
ccl-spades.65	metaSPAdes	Low	79.15	17.42	13.27	-7.95	-	-	-	2837514	47675	349	3036	0.655594	10364	0.910482	-
ccl-spades.66	metaSPAdes	High	92.74	2.88	33.33	78.34	d__Bacteria;p__Proteobacteria;c__Alphaproteobacteria;o__Rhodobacterales;f__Rhodobacteraceae;g__Roseibaca;s__	Proteobacteria	63	2900833	166896	98	2886	0.623365	46947	0.923924	0
ccl-spades.67	metaSPAdes	Low	31.61	0	0	31.61	-	-	-	1209205	12849	330	1403	0.662748	3753	0.91815	-
ccl-spades.68	metaSPAdes	Low	1.97	0	0	1.97	-	-	-	412846	61117	17	361	0.346842	29872	0.909576	-
ccl-spades.69	metaSPAdes	High	93.76	0	0	93.76	d__Bacteria;p__Proteobacteria;c__Gammaproteobacteria;o__Nitrococcales;f__Nitrococcaceae;g__Spiribacter;s__	Proteobacteria	52	1801294	177837	74	1779	0.658083	64013	0.944448	0
ccl-spades.7	metaSPAdes	High	92.26	0.96	0	87.46	d__Bacteria;p__Proteobacteria;c__Alphaproteobacteria;o__DSM-16000;f__Inquilinaceae;g__JAAAOG01;s__	Proteobacteria	23	3951373	41021	549	3664	0.613577	10749	0.877262	0
ccl-spades.70	metaSPAdes	Low	73.51	20.09	0	-26.94	-	-	-	9189025	67616	1621	9925	0.619016	6513	0.882846	-
ccl-spades.71	metaSPAdes	High	90.67	0	0	90.67	d__Bacteria;p__Firmicutes;c__Bacilli;o__Izemoplasmatales;f__Izemoplasmataceae;g__CSBR16-87;s__	Firmicutes	3	970231	126088	36	985	0.459823	55178	0.942324	0
ccl-spades.72	metaSPAdes	High	98.98	1.24	0	92.78	d__Bacteria;p__Proteobacteria;c__Gammaproteobacteria;o__Pseudomonadales;f__Halieaceae;g__Chromatocurvus;s__	Proteobacteria	37	3628316	583150	109	3217	0.621309	70843	0.921	1
ccl-spades.73	metaSPAdes	Low	0	0	0	0	-	-	-	379509	32457	44	423	0.54623	16082	0.887539	-
ccl-spades.74	metaSPAdes	High	98.12	3.6	0	80.12	d__Bacteria;p__Bacteroidota;c__Bacteroidia;o__Bacteroidales;f__Prolixibacteraceae;g__Mariniphaga;s__	Bacteroidota	29	3790640	107865	182	3375	0.434507	41085	0.89312	0
ccl-spades.75	metaSPAdes	Low	97.13	102.14	58.47	-413.57	-	-	-	8268994	115064	867	7351	0.461987	14937	0.878558	-
ccl-spades.76	metaSPAdes	High	93.62	1.55	14.29	85.87	d__Bacteria;p__Verrucomicrobiota;c__Kiritimatiellae;o__SS1-B-03-39;f__UBA6053;g__UBA6053;s__	Verrucomicrobiota	74	3533886	119228	232	3185	0.569385	22297	0.902311	1
ccl-spades.77	metaSPAdes	Medium	61.13	5.17	0	35.28	d__Bacteria;p__Proteobacteria;c__Alphaproteobacteria;o__Rhodobacterales;f__Rhodobacteraceae;g__Alkalilacustris;s__	Proteobacteria	72	2944150	50125	407	3006	0.66303	9852	0.919859	0
ccl-spades.78	metaSPAdes	Medium	61.09	0	0	61.09	d__Bacteria;p__Firmicutes;c__Bacilli;o__Izemoplasmatales;f__Izemoplasmataceae;g__;s__	Firmicutes	42	904819	98334	64	926	0.54556	26765	0.914243	0
ccl-spades.79	metaSPAdes	High	98.92	0.54	0	96.22	d__Bacteria;p__Bacteroidota;c__Bacteroidia;o__Flavobacteriales;f__Cryomorphaceae;g__T3Sed10-241;s__	Bacteroidota	102	4078961	146643	156	3447	0.535755	46517	0.881814	0
ccl-spades.8	metaSPAdes	Low	3.29	0	0	3.29	-	-	-	355404	63453	21	280	0.384179	33155	0.687972	-
ccl-spades.80	metaSPAdes	Low	100	94.51	17.27	-372.55	-	-	-	7324695	171008	572	6530	0.361223	22362	0.898952	-
ccl-spades.81	metaSPAdes	High	99.51	0	0	99.51	d__Archaea;p__Halobacteriota;c__Methanosarcinia;o__Methanosarcinales;f__Methanosarcinaceae;g__Methanohalophilus;s__	Halobacteriota	97	1847940	322311	56	1946	0.426074	46511	0.898696	0
ccl-spades.82	metaSPAdes	High	96.25	1.53	33.33	88.6	d__Bacteria;p__Proteobacteria;c__Alphaproteobacteria;o__Rhodobacterales;f__Rhodobacteraceae;g__Roseovarius;s__	Proteobacteria	46	3248044	196397	113	3181	0.643113	71554	0.889627	0
ccl-spades.83	metaSPAdes	Low	35.08	0.04	0	34.88	-	-	-	826047	10161	215	900	0.430202	3965	0.895145	-
ccl-spades.84	metaSPAdes	Low	90.55	24.68	10.45	-32.85	-	-	-	4911315	100166	491	4692	0.407762	17888	0.862515	-
ccl-spades.85	metaSPAdes	High	99.06	0.49	100	96.61	d__Bacteria;p__Bacteroidota;c__Bacteroidia;o__Chitinophagales;f__Chitinophagaceae;g__Sediminibacterium;s__	Bacteroidota	31	3148606	157747	139	2812	0.444414	39139	0.922988	0
ccl-spades.86	metaSPAdes	High	98.67	0.91	14.29	94.12	d__Bacteria;p__Proteobacteria;c__Alphaproteobacteria;o__Rhodobacterales;f__Rhodobacteraceae;g__Loktanella;s__	Proteobacteria	54	3332797	156952	94	3273	0.627108	56479	0.916492	1
ccl-spades.87	metaSPAdes	Medium	82.06	1.55	0	74.31	d__Bacteria;p__Firmicutes;c__Bacilli;o__Lactobacillales;f__Carnobacteriaceae;g__Alkalibacterium;s__	Firmicutes	5	2052349	258015	25	1877	0.450301	178951	0.858947	0
ccl-spades.88	metaSPAdes	Medium	57.68	1.72	0	49.08	d__Bacteria;p__Verrucomicrobiota;c__Verrucomicrobiae;o__Opitutales;f__DSM-45221;g__WN38;s__	Verrucomicrobiota	85	2552428	19060	533	2571	0.567636	5239	0.889466	0
ccl-spades.89	metaSPAdes	Low	0	0	0	0	-	-	-	208901	74913	6	217	0.513348	43255	0.907918	-
ccl-spades.9	metaSPAdes	Low	6.9	0	0	6.9	-	-	-	340117	6336	98	425	0.617235	3562	0.939997	-
ccl-spades.90	metaSPAdes	Medium	85.71	0	0	85.71	d__Bacteria;p__Bacteroidota;c__Bacteroidia;o__Chitinophagales;f__Chitinophagaceae;g__Sediminibacterium;s__Sediminibacterium magnilacihabitans	Bacteroidota	32	3203900	462662	20	2800	0.45207	225174	0.93007	0
ccl-spades.91	metaSPAdes	Medium	84.39	3.43	14.29	67.24	d__Bacteria;p__Proteobacteria;c__Alphaproteobacteria;o__Rhodobacterales;f__Rhodobacteraceae;g__Rhodosalinus;s__	Proteobacteria	57	2999025	66782	388	3211	0.704661	9423	0.904703	0
ccl-spades.92	metaSPAdes	Low	0	0	0	0	-	-	-	241357	50007	17	186	0.47339	17704	0.823697	-
ccl-spades.93	metaSPAdes	Low	0	0	0	0	-	-	-	374953	29749	42	358	0.46432	12211	0.909127	-
ccl-spades.94	metaSPAdes	Low	0	0	0	0	-	-	-	225368	69989	25	315	0.240212	24290	0.912494	-
ccl-spades.95	metaSPAdes	Medium	57.47	1.72	0	48.87	d__Bacteria;p__Proteobacteria;c__Alphaproteobacteria;o__Rhodobacterales;f__Rhodobacteraceae;g__Roseinatronobacter;s__	Proteobacteria	62	2147924	130024	59	2084	0.612154	58803	0.91494	0
ccl-spades.96	metaSPAdes	Low	0	0	0	0	-	-	-	430155	8455	120	391	0.38161	3528	0.919204	-
ccl-spades.97	metaSPAdes	High	99.91	2.56	20	87.11	d__Bacteria;p__Proteobacteria;c__Alphaproteobacteria;o__Rhizobiales;f__Xanthobacteraceae;g__Bradyrhizobium;s__	Proteobacteria	50	8811004	1528979	51	8214	0.639845	353838	0.864428	0
ccl-spades.98	metaSPAdes	Medium	88.92	0	0	88.92	d__Bacteria;p__Actinobacteriota;c__Actinomycetia;o__Actinomycetales;f__Microbacteriaceae;g__Pontimonas;s__	Actinobacteriota	99	1379016	208065	67	1384	0.617483	77880	0.925828	1
ccl-spades.99	metaSPAdes	Medium	63.79	0.86	100	59.49	d__Bacteria;p__Bacteroidota;c__Bacteroidia;o__Cytophagales;f__Cyclobacteriaceae;g__Belliella;s__	Bacteroidota	19	3904899	70876	419	3520	0.368755	14381	0.887082	0
ccl-spades-PB.1	hybridmetaSPAdes	Low	92.62	37.94	11.86	-97.08	-	-	-	5494815	167018	433	5214	0.408723	26332	0.859734	-
ccl-spades-PB.10	hybridmetaSPAdes	Low	0	0	0	0	-	-	-	274689	45317	37	392	0.331222	10128	0.906392	-
ccl-spades-PB.100	hybridmetaSPAdes	Low	20.83	0	0	20.83	-	-	-	319049	17740	50	344	0.499058	7744	0.886832	-
ccl-spades-PB.101	hybridmetaSPAdes	High	97.42	1.61	0	89.37	d__Bacteria;p__Desulfobacterota;c__Desulfobacteria;o__Desulfobacterales;f__SURF-3;g__Desulfosalsimonas;s__	Desulfobacterota	101	3487912	293052	52	3088	0.543247	175837	0.890873	0
ccl-spades-PB.102	hybridmetaSPAdes	Low	11.11	0	0	11.11	-	-	-	487350	8857	125	581	0.612336	3830	0.897449	-
ccl-spades-PB.103	hybridmetaSPAdes	High	98.34	1.98	7.14	88.44	d__Bacteria;p__Proteobacteria;c__Alphaproteobacteria;o__Rhodobacterales;f__Rhodobacteraceae;g__Aquicoccus;s__Aquicoccus sp001314705	Proteobacteria	61	3619945	398231	36	3523	0.636175	245760	0.901574	0
ccl-spades-PB.104	hybridmetaSPAdes	Low	20.69	0	0	20.69	-	-	-	1609667	52357	210	1635	0.62452	10012	0.896598	-
ccl-spades-PB.105	hybridmetaSPAdes	Medium	87.23	2.26	13.33	75.93	d__Bacteria;p__Proteobacteria;c__Alphaproteobacteria;o__Rhodobacterales;f__Rhodobacteraceae;g__Roseovarius;s__	Proteobacteria	60	3045891	333449	66	2920	0.632063	117113	0.90409	0
ccl-spades-PB.106	hybridmetaSPAdes	Low	95.69	136.35	11.9	-586.06	-	-	-	11857407	62620	1901	12877	0.659156	7507	0.885409	-
ccl-spades-PB.107	hybridmetaSPAdes	High	96.58	1.19	0	90.63	d__Bacteria;p__Proteobacteria;c__Gammaproteobacteria;o__Pseudomonadales;f__Halieaceae;g__Chromatocurvus;s__	Proteobacteria	37	3435925	550996	61	3022	0.622421	138486	0.922787	0
ccl-spades-PB.108	hybridmetaSPAdes	Low	100	191.67	68.29	-858.35	-	-	-	13558709	192618	880	11792	0.40846	37037	0.869554	-
ccl-spades-PB.109	hybridmetaSPAdes	Low	6.9	0	0	6.9	-	-	-	255891	9636	64	309	0.658706	4074	0.962945	-
ccl-spades-PB.11	hybridmetaSPAdes	Low	81.03	135.33	1.23	-595.62	-	-	-	12118524	59210	2770	13743	0.345428	4462	0.863294	-
ccl-spades-PB.110	hybridmetaSPAdes	High	99.7	1.19	0	93.75	d__Bacteria;p__Desulfobacterota;c__Desulfovibrionia;o__Desulfovibrionales;f__Desulfohalobiaceae;g__Desulfovermiculus;s__	Desulfobacterota	39	4211690	449314	40	3988	0.527046	244704	0.852529	1
ccl-spades-PB.111	hybridmetaSPAdes	Low	3.29	0	0	3.29	-	-	-	380667	71943	22	307	0.383815	58074	0.682544	-
ccl-spades-PB.112	hybridmetaSPAdes	Low	98.27	87.71	50.42	-340.28	-	-	-	5627695	155272	355	5379	0.6061	32255	0.908823	-
ccl-spades-PB.113	hybridmetaSPAdes	Low	0	0	0	0	-	-	-	260878	33802	36	527	0.321018	11996	0.693221	-
ccl-spades-PB.114	hybridmetaSPAdes	Medium	87.22	0.76	100	83.42	d__Bacteria;p__Actinobacteriota;c__Actinomycetia;o__Actinomycetales;f__Microbacteriaceae;g__Pontimonas;s__	Actinobacteriota	99	1502178	167187	67	1496	0.613277	58330	0.922724	1
ccl-spades-PB.115	hybridmetaSPAdes	Low	46.22	0.43	0	44.07	-	-	-	1196672	16052	251	1269	0.431	5245	0.891929	-
ccl-spades-PB.116	hybridmetaSPAdes	High	94.94	0.55	0	92.19	d__Bacteria;p__Bacteroidota;c__Bacteroidia;o__Cytophagales;f__Cyclobacteriaceae;g__Cyclobacterium;s__Cyclobacterium sp010993705	Bacteroidota	18	4823207	247841	231	3997	0.439699	58052	0.884975	0
ccl-spades-PB.117	hybridmetaSPAdes	High	97.54	0.49	0	95.09	d__Bacteria;p__Bacteroidota;c__Bacteroidia;o__Chitinophagales;f__UBA8649;g__;s__	Bacteroidota	14	3313086	314946	109	2857	0.318558	64248	0.896728	0
ccl-spades-PB.118	hybridmetaSPAdes	Low	1.97	0	0	1.97	-	-	-	338871	154628	7	290	0.34995	64256	0.914723	-
ccl-spades-PB.119	hybridmetaSPAdes	Medium	70.69	0	0	70.69	d__Bacteria;p__Proteobacteria;c__Alphaproteobacteria;o__Rhodobacterales;f__Rhodobacteraceae;g__EhC02;s__	Proteobacteria	66	3236178	351056	60	3088	0.624313	111679	0.895578	0
ccl-spades-PB.12	hybridmetaSPAdes	Low	0	0	0	0	-	-	-	341154	92122	18	457	0.235143	28660	0.911588	-
ccl-spades-PB.120	hybridmetaSPAdes	High	95.93	0	0	95.93	d__Bacteria;p__Proteobacteria;c__Gammaproteobacteria;o__UBA7366;f__UBA7366;g__;s__	Proteobacteria	30	1755588	375151	15	1541	0.383129	166073	0.904935	0
ccl-spades-PB.121	hybridmetaSPAdes	Low	0.14	0	0	0.14	-	-	-	410866	7720	99	489	0.364598	4353	0.302649	-
ccl-spades-PB.122	hybridmetaSPAdes	Low	0	0	0	0	-	-	-	546409	70672	56	579	0.596399	12178	0.872972	-
ccl-spades-PB.123	hybridmetaSPAdes	Low	0	0	0	0	-	-	-	628778	18771	111	808	0.565617	6944	0.900043	-
ccl-spades-PB.124	hybridmetaSPAdes	High	94.36	0.41	0	92.31	d__Bacteria;p__Proteobacteria;c__Gammaproteobacteria;o__Nitrococcales;f__Nitrococcaceae;g__C176;s__C176 sp009649225	Proteobacteria	22	1948049	149330	77	1870	0.540327	63484	0.94303	1
ccl-spades-PB.125	hybridmetaSPAdes	Low	92.86	44.24	0	-128.34	-	-	-	4382175	25823	788	4473	0.438826	6444	0.870821	-
ccl-spades-PB.126	hybridmetaSPAdes	Medium	86.52	1.69	0	78.07	d__Bacteria;p__Desulfobacterota;c__Desulfovibrionia;o__Desulfovibrionales;f__Desulfonatronovibrionaceae;g__Desulfonatronovibrio;s__	Desulfobacterota	4	2372863	29976	337	2284	0.47886	8837	0.875194	0
ccl-spades-PB.127	hybridmetaSPAdes	High	98.4	3.74	14.29	79.7	d__Bacteria;p__Verrucomicrobiota;c__Verrucomicrobiae;o__Verrucomicrobiales;f__Akkermansiaceae;g__UBA1315;s__	Verrucomicrobiota	79	4921256	110063	191	4395	0.599363	43396	0.897256	0
ccl-spades-PB.128	hybridmetaSPAdes	Low	23.46	0	0	23.46	-	-	-	215555	21072	35	258	0.484446	6863	0.888984	-
ccl-spades-PB.129	hybridmetaSPAdes	Medium	60.45	1.89	85.71	51	d__Bacteria;p__Firmicutes_F;c__Halanaerobiia;o__Halanaerobiales;f__Halanaerobiaceae;g__Halanaerobium;s__	Firmicutes_F	10	1275336	103814	53	1199	0.347445	50412	0.900211	0
ccl-spades-PB.13	hybridmetaSPAdes	Low	0.63	0	0	0.63	-	-	-	2725792	45341	327	2906	0.531152	11253	0.840463	-
ccl-spades-PB.130	hybridmetaSPAdes	Low	48.89	0.49	0	46.44	-	-	-	1254036	16935	254	1541	0.619952	5453	0.938248	-
ccl-spades-PB.131	hybridmetaSPAdes	High	92.26	1.27	60	85.91	d__Bacteria;p__Proteobacteria;c__Alphaproteobacteria;o__Rhizobiales;f__Xanthobacteraceae;g__Afipia;s__	Proteobacteria	48	3240798	80271	227	3360	0.601828	21793	0.899212	0
ccl-spades-PB.132	hybridmetaSPAdes	Low	4.61	0.17	100	3.76	-	-	-	206155	96399	5	138	0.313662	76526	0.567646	-
ccl-spades-PB.133	hybridmetaSPAdes	Low	69.83	11.21	12.5	13.78	-	-	-	3330799	58865	357	3342	0.663301	13242	0.916702	-
ccl-spades-PB.134	hybridmetaSPAdes	High	99.51	0	0	99.51	d__Archaea;p__Halobacteriota;c__Methanosarcinia;o__Methanosarcinales;f__Methanosarcinaceae;g__Methanohalophilus;s__	Halobacteriota	97	1851949	322311	27	1927	0.426267	84486	0.896469	1
ccl-spades-PB.135	hybridmetaSPAdes	Low	98.28	141.9	18.8	-611.22	-	-	-	13338174	221044	1514	13797	0.600145	20704	0.87158	-
ccl-spades-PB.136	hybridmetaSPAdes	Low	0	0	0	0	-	-	-	291339	45563	39	381	0.380417	11209	0.890904	-
ccl-spades-PB.137	hybridmetaSPAdes	Low	1.35	0.47	0	-1	-	-	-	385166	144721	9	490	0.379074	72060	0.846656	-
ccl-spades-PB.138	hybridmetaSPAdes	Low	0	0	0	0	-	-	-	290258	48313	14	289	0.407817	29881	0.904916	-
ccl-spades-PB.139	hybridmetaSPAdes	High	94.92	1.38	0	88.02	d__Bacteria;p__Firmicutes;c__Bacilli;o__Bacillales_H;f__Salisediminibacteriaceae;g__Salipaludibacillus;s__	Firmicutes	28	3457803	99101	342	3319	0.420927	19370	0.823594	0
ccl-spades-PB.14	hybridmetaSPAdes	Medium	67.76	3.6	75	49.76	d__Bacteria;p__Firmicutes;c__Bacilli;o__Izemoplasmatales;f__Izemoplasmataceae;g__SLQR01;s__	Firmicutes	82	1274343	40894	189	1359	0.369479	9504	0.920293	0
ccl-spades-PB.140	hybridmetaSPAdes	High	92.35	1.82	40	83.25	d__Bacteria;p__Bacteroidota;c__Rhodothermia;o__Balneolales;f__PXAI01;g__;s__	Bacteroidota	98	3980715	236053	175	3116	0.504007	48007	0.837009	0
ccl-spades-PB.141	hybridmetaSPAdes	Low	0	0	0	0	-	-	-	210513	12737	53	249	0.596531	4523	0.876877	-
ccl-spades-PB.142	hybridmetaSPAdes	Low	33.09	0	0	33.09	-	-	-	808965	28636	105	833	0.540316	11288	0.883467	-
ccl-spades-PB.143	hybridmetaSPAdes	Low	96.49	159.82	0.46	-702.61	-	-	-	11134136	117475	1955	10563	0.305855	6486	0.852592	-
ccl-spades-PB.144	hybridmetaSPAdes	High	98.82	0.2	0	97.82	d__Bacteria;p__Proteobacteria;c__Alphaproteobacteria;o__Rhizobiales;f__Beijerinckiaceae;g__Methylovirgula;s__	Proteobacteria	45	3023321	443388	15	2921	0.62518	246602	0.890579	0
ccl-spades-PB.145	hybridmetaSPAdes	Low	86.64	16.89	11.76	2.19	-	-	-	1468971	28131	292	1671	0.344849	5668	0.927491	-
ccl-spades-PB.146	hybridmetaSPAdes	Low	0	0	0	0	-	-	-	309226	32314	30	314	0.413851	20172	0.746066	-
ccl-spades-PB.147	hybridmetaSPAdes	Low	100	236.88	15.94	-1084.4	-	-	-	31384505	195829	4448	33188	0.586079	9077	0.878991	-
ccl-spades-PB.148	hybridmetaSPAdes	Low	0	0	0	0	-	-	-	270751	31294	37	261	0.49089	8559	0.851576	-
ccl-spades-PB.149	hybridmetaSPAdes	Medium	76.84	0	0	76.84	d__Bacteria;p__Actinobacteriota;c__Actinomycetia;o__Actinomycetales;f__Microbacteriaceae;g__Pontimonas;s__	Actinobacteriota	100	1443987	79653	139	1462	0.5867	20415	0.910414	0
ccl-spades-PB.15	hybridmetaSPAdes	Low	3.98	0.58	0	1.08	-	-	-	517977	44801	44	461	0.415657	23034	0.877294	-
ccl-spades-PB.150	hybridmetaSPAdes	Low	0	0	0	0	-	-	-	237179	22768	28	233	0.466778	10188	0.829479	-
ccl-spades-PB.151	hybridmetaSPAdes	Low	0	0	0	0	-	-	-	247518	21222	33	222	0.503588	8667	0.892169	-
ccl-spades-PB.152	hybridmetaSPAdes	Medium	89.15	2.63	90.91	76	d__Bacteria;p__Bacteroidota;c__Bacteroidia;o__Cytophagales;f__Cyclobacteriaceae;g__Belliella;s__	Bacteroidota	19	3872455	74201	316	3458	0.368262	26098	0.874903	0
ccl-spades-PB.153	hybridmetaSPAdes	Low	70.85	28.12	16.28	-69.75	-	-	-	5597266	23158	1354	6551	0.700469	4169	0.863703	-
ccl-spades-PB.154	hybridmetaSPAdes	Low	76.65	24.68	85.11	-46.75	-	-	-	3135193	85283	272	3381	0.605088	23439	0.86226	-
ccl-spades-PB.155	hybridmetaSPAdes	Low	40.89	1.09	50	35.44	-	-	-	1691806	27738	313	1427	0.456243	6397	0.892864	-
ccl-spades-PB.156	hybridmetaSPAdes	Low	100	79.73	70	-298.65	-	-	-	8339559	220770	597	7196	0.461661	24436	0.869792	-
ccl-spades-PB.157	hybridmetaSPAdes	Low	0	0	0	0	-	-	-	237265	19294	58	329	0.302752	4215	0.895273	-
ccl-spades-PB.158	hybridmetaSPAdes	High	98.58	0.83	0	94.43	d__Bacteria;p__Bacteroidota;c__Bacteroidia;o__Flavobacteriales;f__Flavobacteriaceae;g__Winogradskyella;s__	Bacteroidota	16	3816186	197789	97	3364	0.356662	61157	0.874469	1
ccl-spades-PB.159	hybridmetaSPAdes	Low	16.83	0	0	16.83	-	-	-	373915	8161	101	403	0.52703	3975	0.880355	-
ccl-spades-PB.16	hybridmetaSPAdes	Low	3.04	0.5	0	0.54	-	-	-	340707	47897	14	298	0.317527	32133	0.919459	-
ccl-spades-PB.160	hybridmetaSPAdes	Low	5.36	0	0	5.36	-	-	-	455200	8705	125	541	0.513351	3759	0.897968	-
ccl-spades-PB.161	hybridmetaSPAdes	Low	4.17	0	0	4.17	-	-	-	1024925	15070	270	1262	0.598987	3882	0.916542	-
ccl-spades-PB.162	hybridmetaSPAdes	Low	0	0	0	0	-	-	-	304347	35836	39	275	0.568436	8814	0.857961	-
ccl-spades-PB.163	hybridmetaSPAdes	Low	3.51	0.5	0	1.01	-	-	-	314146	73050	15	345	0.411814	34560	0.909991	-
ccl-spades-PB.164	hybridmetaSPAdes	Low	0	0	0	0	-	-	-	233104	29008	28	313	0.451955	11103	0.944964	-
ccl-spades-PB.165	hybridmetaSPAdes	Medium	59.64	4	85.71	39.64	d__Bacteria;p__Firmicutes;c__Bacilli;o__Izemoplasmatales;f__Izemoplasmataceae;g__;s__	Firmicutes	87	1034123	22820	185	1130	0.458694	6565	0.925388	0
ccl-spades-PB.166	hybridmetaSPAdes	Medium	83	1.26	20	76.7	d__Bacteria;p__Bacteroidota;c__Bacteroidia;o__Chitinophagales;f__Saprospiraceae;g__;s__	Bacteroidota	41	4955962	35715	665	4349	0.550562	9980	0.891463	0
ccl-spades-PB.167	hybridmetaSPAdes	High	100	1.08	0	94.6	d__Bacteria;p__Proteobacteria;c__Gammaproteobacteria;o__Pseudomonadales;f__Halomonadaceae;g__Halomonas;s__Halomonas sp007625055	Proteobacteria	35	3069832	495378	26	2828	0.559884	190831	0.8964	0
ccl-spades-PB.168	hybridmetaSPAdes	Medium	65.47	0.38	100	63.57	d__Archaea;p__Halobacteriota;c__Halobacteria;o__Halobacteriales;f__Haloferacaceae;g__Halohasta;s__	Halobacteriota	12	1610921	151086	122	1679	0.621001	34724	0.868342	1
ccl-spades-PB.169	hybridmetaSPAdes	Low	57.76	15.52	100	-19.84	-	-	-	2806065	56860	399	3096	0.607342	10641	0.910187	-
ccl-spades-PB.17	hybridmetaSPAdes	Medium	68.97	3.45	0	51.72	d__Bacteria;p__Proteobacteria;c__Alphaproteobacteria;o__Rhodobacterales;f__Rhodobacteraceae;g__Roseicyclus;s__	Proteobacteria	58	3084530	162451	122	3060	0.678553	43572	0.911612	0
ccl-spades-PB.170	hybridmetaSPAdes	Low	49.14	3.45	0	31.89	-	-	-	1199563	11866	302	1334	0.4452	4115	0.88911	-
ccl-spades-PB.171	hybridmetaSPAdes	Low	24.04	0	0	24.04	-	-	-	921697	9804	224	1123	0.629816	4465	0.916196	-
ccl-spades-PB.172	hybridmetaSPAdes	Low	58.84	33.04	12.83	-106.36	-	-	-	4099385	30711	1007	4729	0.641513	4218	0.875979	-
ccl-spades-PB.173	hybridmetaSPAdes	Medium	88.24	4.24	53.33	67.04	d__Bacteria;p__Actinobacteriota;c__Actinomycetia;o__Actinomycetales;f__Microbacteriaceae;g__Chryseoglobus;s__	Actinobacteriota	80	2324000	70431	260	2422	0.68339	12416	0.921154	0
ccl-spades-PB.174	hybridmetaSPAdes	Low	27.97	2.68	33.33	14.57	-	-	-	1671072	9867	428	1888	0.426083	3966	0.87966	-
ccl-spades-PB.175	hybridmetaSPAdes	Medium	84.44	3.84	57.14	65.24	d__Bacteria;p__Proteobacteria;c__Alphaproteobacteria;o__Rhodobacterales;f__Rhodobacteraceae;g__Maritimibacter_A;s__	Proteobacteria	75	2872121	80914	262	2948	0.657816	17131	0.904972	0
ccl-spades-PB.176	hybridmetaSPAdes	Low	12.07	0	0	12.07	-	-	-	854463	9368	221	1052	0.643627	3935	0.906447	-
ccl-spades-PB.177	hybridmetaSPAdes	High	90.22	0.27	100	88.87	d__Bacteria;p__Cyanobacteria;c__Cyanobacteriia;o__Cyanobacteriales;f__Geitlerinemaceae;g__Phormidium_A;s__Phormidium_A sp004299065	Cyanobacteria	11	4247567	45369	493	3683	0.517263	13394	0.849177	0
ccl-spades-PB.178	hybridmetaSPAdes	Low	12.38	0	0	12.38	-	-	-	528987	9018	143	533	0.572212	4044	0.88715	-
ccl-spades-PB.179	hybridmetaSPAdes	Low	31.03	0	0	31.03	-	-	-	2536889	21270	460	2585	0.466977	5927	0.91021	-
ccl-spades-PB.18	hybridmetaSPAdes	High	92	0	0	92	d__Bacteria;p__Proteobacteria;c__Gammaproteobacteria;o__Nitrococcales;f__Nitrococcaceae;g__Spiribacter;s__	Proteobacteria	52	1748207	248588	51	1707	0.657853	85203	0.948298	0
ccl-spades-PB.180	hybridmetaSPAdes	Low	2.22	0	0	2.22	-	-	-	232866	9120	59	332	0.347208	4097	0.901119	-
ccl-spades-PB.181	hybridmetaSPAdes	Low	3.4	0	0	3.4	-	-	-	535019	22979	83	604	0.270206	8381	0.922074	-
ccl-spades-PB.182	hybridmetaSPAdes	Low	16	0	0	16	-	-	-	615725	8286	163	691	0.534361	3988	0.881031	-
ccl-spades-PB.183	hybridmetaSPAdes	Low	20.69	0	0	20.69	-	-	-	382974	19387	93	429	0.573102	4171	0.898521	-
ccl-spades-PB.184	hybridmetaSPAdes	Medium	61.08	2.56	0	48.28	d__Bacteria;p__Patescibacteria;c__Paceibacteria;o__UBA9983_A;f__UBA2163;g__OLB19;s__	Patescibacteria	1	684125	49323	47	735	0.420101	19678	0.880056	1
ccl-spades-PB.185	hybridmetaSPAdes	Medium	82.37	1.38	10	75.47	d__Bacteria;p__Proteobacteria;c__Alphaproteobacteria;o__Rhodobacterales;f__Rhodobacteraceae;g__;s__	Proteobacteria	55	3187759	133373	160	3265	0.672147	33270	0.904182	0
ccl-spades-PB.186	hybridmetaSPAdes	High	95.51	1.03	0	90.36	d__Bacteria;p__Proteobacteria;c__Alphaproteobacteria;o__DSM-16000;f__Inquilinaceae;g__JAAAOG01;s__	Proteobacteria	23	4443211	85265	473	4105	0.610919	15654	0.865788	1
ccl-spades-PB.187	hybridmetaSPAdes	Low	3.83	0	0	3.83	-	-	-	206304	16499	30	219	0.300945	8282	0.913865	-
ccl-spades-PB.188	hybridmetaSPAdes	Low	24.67	0	0	24.67	-	-	-	383632	7937	106	446	0.377	3633	0.907901	-
ccl-spades-PB.189	hybridmetaSPAdes	Medium	65.96	4.31	40	44.41	d__Bacteria;p__Chloroflexota;c__Anaerolineae;o__Anaerolineales;f__Anaerolineaceae;g__Brevefilum;s__	Chloroflexota	91	1990577	37508	371	2049	0.443796	5979	0.881667	1
ccl-spades-PB.19	hybridmetaSPAdes	High	91.98	0.27	100	90.63	d__Bacteria;p__Proteobacteria;c__Alphaproteobacteria;o__Caulobacterales;f__Maricaulaceae;g__Glycocaulis;s__	Proteobacteria	76	3017719	123641	168	2813	0.678716	36541	0.891972	1
ccl-spades-PB.190	hybridmetaSPAdes	Low	14.39	0	0	14.39	-	-	-	272310	9425	69	362	0.44148	3960	0.86609	-
ccl-spades-PB.191	hybridmetaSPAdes	Low	22.41	0	0	22.41	-	-	-	277859	6848	75	321	0.431348	3617	0.937141	-
ccl-spades-PB.192	hybridmetaSPAdes	High	94.32	0.96	33.33	89.52	d__Bacteria;p__Proteobacteria;c__Gammaproteobacteria;o__Halothiobacillales;f__Halothiobacillaceae;g__Guyparkeria;s__	Proteobacteria	38	2456492	171178	119	2342	0.6326	35873	0.891553	0
ccl-spades-PB.193	hybridmetaSPAdes	Low	0	0	0	0	-	-	-	258112	65992	11	198	0.471579	64985	0.815371	-
ccl-spades-PB.194	hybridmetaSPAdes	Medium	74.14	1.72	0	65.54	d__Bacteria;p__Firmicutes_F;c__Halanaerobiia;o__Halanaerobiales;f__Halanaerobiaceae;g__Halanaerobium;s__	Firmicutes_F	9	2160653	227469	50	1988	0.348664	57970	0.89597	0
ccl-spades-PB.195	hybridmetaSPAdes	Low	0	0	0	0	-	-	-	254097	12698	54	294	0.533812	4792	0.841639	-
ccl-spades-PB.196	hybridmetaSPAdes	Medium	87.57	2.43	0	75.42	d__Bacteria;p__Bacteroidota;c__Bacteroidia;o__Flavobacteriales;f__Crocinitomicaceae;g__;s__	Bacteroidota	15	3234364	121012	132	2824	0.348911	50461	0.886184	0
ccl-spades-PB.197	hybridmetaSPAdes	Low	91.95	97.19	12.1	-394	-	-	-	8749160	38444	1752	9932	0.673802	5458	0.911921	-
ccl-spades-PB.198	hybridmetaSPAdes	High	94.84	0.43	0	92.69	d__Bacteria;p__Proteobacteria;c__Gammaproteobacteria;o__Pseudomonadales;f__Halomonadaceae;g__Halomonas;s__	Proteobacteria	36	3326726	152275	276	3131	0.543242	19224	0.882367	0
ccl-spades-PB.199	hybridmetaSPAdes	Low	17.79	0.31	100	16.24	-	-	-	1023578	20253	219	1140	0.612795	4864	0.898897	-
ccl-spades-PB.2	hybridmetaSPAdes	Low	3.45	0	0	3.45	-	-	-	315867	5281	96	423	0.649699	3241	0.876173	-
ccl-spades-PB.20	hybridmetaSPAdes	Low	3.84	0	0	3.84	-	-	-	236209	7887	65	258	0.398253	3653	0.873286	-
ccl-spades-PB.200	hybridmetaSPAdes	Medium	64.92	0	0	64.92	d__Bacteria;p__Bacteroidota;c__Bacteroidia;o__Flavobacteriales;f__Flavobacteriaceae;g__Psychroflexus;s__	Bacteroidota	89	2067558	43113	243	1983	0.370725	11662	0.915066	0
ccl-spades-PB.201	hybridmetaSPAdes	High	94.25	0.6	33.33	91.25	d__Bacteria;p__Proteobacteria;c__Alphaproteobacteria;o__Rhodobacterales;f__Rhodobacteraceae;g__Alkalilacustris;s__	Proteobacteria	56	3103353	68051	305	3021	0.718918	15478	0.898504	0
ccl-spades-PB.202	hybridmetaSPAdes	Low	15.86	0	0	15.86	-	-	-	257265	7252	70	323	0.678098	3801	0.877111	-
ccl-spades-PB.203	hybridmetaSPAdes	Low	16.75	0.16	0	15.95	-	-	-	1660055	12544	415	1837	0.677281	4153	0.903071	-
ccl-spades-PB.204	hybridmetaSPAdes	Low	38.91	0.7	50	35.41	-	-	-	3180468	25607	600	3015	0.559829	5839	0.893805	-
ccl-spades-PB.205	hybridmetaSPAdes	Medium	60.34	1.72	0	51.74	d__Bacteria;p__Verrucomicrobiota;c__Verrucomicrobiae;o__Opitutales;f__DSM-45221;g__WN38;s__	Verrucomicrobiota	85	3054794	26530	576	3086	0.56748	5980	0.885025	0
ccl-spades-PB.206	hybridmetaSPAdes	High	98.17	0.76	16.67	94.37	d__Bacteria;p__Proteobacteria;c__Alphaproteobacteria;o__Rhodobacterales;f__Rhodobacteraceae;g__Loktanella;s__	Proteobacteria	54	3323678	150047	100	3272	0.626733	54798	0.915648	0
ccl-spades-PB.207	hybridmetaSPAdes	Low	34.91	1.74	0	26.21	-	-	-	2283157	17727	494	2826	0.598362	4579	0.881475	-
ccl-spades-PB.208	hybridmetaSPAdes	Low	0	0	0	0	-	-	-	10	553635	3766.22	147	9438	0.466653	3671	-	Mean contig length'
ccl-spades-PB.209	hybridmetaSPAdes	High	100	0	0	100	d__Bacteria;p__Bacteroidota;c__Bacteroidia;o__Chitinophagales;f__Chitinophagaceae;g__Sediminibacterium;s__Sediminibacterium magnilacihabitans	Bacteroidota	32	3787724	1754652	6	3352	0.451387	1110408	0.926808	1
ccl-spades-PB.21	hybridmetaSPAdes	High	98.18	3.19	0	82.23	d__Bacteria;p__Firmicutes;c__Bacilli;o__Lactobacillales;f__Carnobacteriaceae;g__Alkalibacterium;s__	Firmicutes	5	2627004	529244	21	2401	0.449189	227493	0.848959	0
ccl-spades-PB.210	hybridmetaSPAdes	High	99.6	0.57	0	96.75	d__Bacteria;p__Bacteroidota;c__Bacteroidia;o__Flavobacteriales;f__Flavobacteriaceae;g__Psychroflexus;s__	Bacteroidota	13	3058890	1362097	13	2772	0.365736	452169	0.909348	1
ccl-spades-PB.211	hybridmetaSPAdes	Low	0	0	0	0	-	-	-	270624	102418	11	425	0.346896	58510	0.884611	-
ccl-spades-PB.212	hybridmetaSPAdes	High	95.87	0.78	0	91.97	d__Bacteria;p__Proteobacteria;c__Alphaproteobacteria;o__Rhizobiales;f__Beijerinckiaceae;g__Salinarimonas;s__	Proteobacteria	47	3911900	142326	202	3545	0.651379	33344	0.88036	0
ccl-spades-PB.213	hybridmetaSPAdes	High	98.51	1.19	50	92.56	d__Bacteria;p__Bacteroidota;c__Bacteroidia;o__Cytophagales;f__Cyclobacteriaceae;g__;s__	Bacteroidota	20	3406494	192728	154	3071	0.382393	46418	0.895104	0
ccl-spades-PB.214	hybridmetaSPAdes	High	91.27	4.55	33.33	68.52	d__Bacteria;p__Proteobacteria;c__Alphaproteobacteria;o__Rhodobacterales;f__Rhodobacteraceae;g__Roseibaca;s__	Proteobacteria	64	2836302	76134	188	2834	0.610788	26117	0.894676	0
ccl-spades-PB.215	hybridmetaSPAdes	Low	93.25	105.4	53.67	-433.75	-	-	-	2688078	86172	313	2941	0.478642	13573	0.953045	-
ccl-spades-PB.216	hybridmetaSPAdes	Low	0	0	0	0	-	-	-	296237	51938	31	330	0.591711	12929	0.870134	-
ccl-spades-PB.217	hybridmetaSPAdes	Low	45.83	72.73	7.87	-317.82	-	-	-	283356	103661	13	329	0.309478	54280	0.78214	-
ccl-spades-PB.218	hybridmetaSPAdes	Low	0	0	0	0	-	-	-	9441	222097	13064.5	17	33397	0.529254	13620	-	Mean contig length'
ccl-spades-PB.219	hybridmetaSPAdes	Medium	80.15	0.88	0	75.75	d__Bacteria;p__Firmicutes_F;c__Halanaerobiia;o__Halobacteroidales;f__Halobacteroidaceae;g__;s__	Firmicutes_F	7	2194462	36710	351	2146	0.332698	8668	0.860303	1
ccl-spades-PB.22	hybridmetaSPAdes	Low	9.73	0	0	9.73	-	-	-	410502	5881	123	496	0.643223	3415	0.858232	-
ccl-spades-PB.220	hybridmetaSPAdes	Medium	68.92	0.85	0	64.67	d__Bacteria;p__Actinobacteriota;c__Acidimicrobiia;o__Acidimicrobiales;f__SZUA-35;g__SZUA-35;s__	Actinobacteriota	96	2595033	25605	428	2818	0.676236	7265	0.924053	0
ccl-spades-PB.221	hybridmetaSPAdes	Medium	58.86	1.4	0	51.86	d__Bacteria;p__Firmicutes_A;c__Clostridia;o__Peptostreptococcales;f__T1SED10-28;g__Isachenkonia;s__	Firmicutes_A	40	1799848	29430	293	1906	0.440032	7530	0.893358	1
ccl-spades-PB.222	hybridmetaSPAdes	Low	15.52	0	0	15.52	-	-	-	809244	19424	161	925	0.618153	5718	0.903149	-
ccl-spades-PB.223	hybridmetaSPAdes	Low	42.24	1.72	0	33.64	-	-	-	1329228	18465	270	1454	0.636083	5584	0.889931	-
ccl-spades-PB.224	hybridmetaSPAdes	Low	21.41	0	0	21.41	-	-	-	266642	21121	52	305	0.404766	6106	0.90347	-
ccl-spades-PB.225	hybridmetaSPAdes	Low	1.15	0	0	1.15	-	-	-	284271	16867	36	280	0.527648	9297	0.852588	-
ccl-spades-PB.226	hybridmetaSPAdes	Low	12.07	0	0	12.07	-	-	-	641521	10070	165	824	0.582007	3987	0.898483	-
ccl-spades-PB.227	hybridmetaSPAdes	Low	1.51	0.47	0	-0.84	-	-	-	203218	12136	37	227	0.312654	6435	0.900831	-
ccl-spades-PB.228	hybridmetaSPAdes	Low	0	0	0	0	-	-	-	229434	24372	41	223	0.527831	6206	0.884647	-
ccl-spades-PB.23	hybridmetaSPAdes	Medium	68.38	0.93	0	63.73	d__Archaea;p__Nanoarchaeota;c__Nanoarchaeia;o__UBA583;f__UBA583;g__;s__	Nanoarchaeota	6	1050452	74092	70	1128	0.325715	25278	0.890379	1
ccl-spades-PB.24	hybridmetaSPAdes	Low	0	0	0	0	-	-	-	282056	53757	16	420	0.370643	23499	0.913191	-
ccl-spades-PB.25	hybridmetaSPAdes	Low	22.8	0.61	0	19.75	-	-	-	268170	11434	67	323	0.340771	4467	0.903956	-
ccl-spades-PB.26	hybridmetaSPAdes	Medium	57.64	1.4	0	50.64	d__Bacteria;p__Firmicutes_A;c__Clostridia;o__Tissierellales;f__Tissierellaceae;g__Gudongella;s__	Firmicutes_A	78	1278754	11718	277	1457	0.383666	5113	0.912419	0
ccl-spades-PB.27	hybridmetaSPAdes	Low	15.74	0	0	15.74	-	-	-	343293	8529	86	401	0.583172	4158	0.934974	-
ccl-spades-PB.28	hybridmetaSPAdes	Medium	82.24	1.72	0	73.64	d__Bacteria;p__Proteobacteria;c__Gammaproteobacteria;o__Pseudomonadales;f__Oleiphilaceae;g__;s__	Proteobacteria	33	3476714	110084	211	3321	0.596338	33576	0.910209	0
ccl-spades-PB.29	hybridmetaSPAdes	Low	8.78	0	0	8.78	-	-	-	607585	9120	163	762	0.635821	3726	0.894035	-
ccl-spades-PB.3	hybridmetaSPAdes	Medium	74.17	1.33	100	67.52	d__Bacteria;p__Firmicutes;c__Bacilli;o__Izemoplasmatales;f__Izemoplasmataceae;g__;s__	Firmicutes	42	1150867	105906	106	1144	0.548398	17000	0.907687	0
ccl-spades-PB.30	hybridmetaSPAdes	High	92	0	0	92	d__Bacteria;p__Firmicutes;c__Bacilli;o__Izemoplasmatales;f__Izemoplasmataceae;g__CSBR16-87;s__	Firmicutes	3	1056367	234581	27	1057	0.45697	84333	0.93462	0
ccl-spades-PB.31	hybridmetaSPAdes	Low	89.66	17.24	72.92	3.46	-	-	-	7032574	81388	720	6125	0.414522	14990	0.883599	-
ccl-spades-PB.32	hybridmetaSPAdes	High	96.1	1.68	5.56	87.7	d__Bacteria;p__Proteobacteria;c__Alphaproteobacteria;o__Rhodobacterales;f__Rhodobacteraceae;g__Roseovarius;s__	Proteobacteria	46	3248996	273815	55	3189	0.642991	149739	0.886049	1
ccl-spades-PB.33	hybridmetaSPAdes	Low	0	0	0	0	-	-	-	666688	132868	63	709	0.539028	17547	0.868123	-
ccl-spades-PB.34	hybridmetaSPAdes	Low	87.07	46.03	27.78	-143.08	-	-	-	4428296	71085	666	4960	0.612497	8840	0.91188	-
ccl-spades-PB.35	hybridmetaSPAdes	Low	25.86	0	0	25.86	-	-	-	1133760	11837	296	1355	0.667541	3848	0.892874	-
ccl-spades-PB.36	hybridmetaSPAdes	Low	4.45	4.94	0	-20.25	-	-	-	1154202	12970	265	1338	0.225568	4546	0.823666	-
ccl-spades-PB.37	hybridmetaSPAdes	Low	28.59	2.97	28.57	13.74	-	-	-	1443007	12202	374	1819	0.719084	3817	0.86801	-
ccl-spades-PB.38	hybridmetaSPAdes	Low	8.23	0.47	0	5.88	-	-	-	4432	6549986	3993.89	1640	13691	0.526623	3940	-	Mean contig length'
ccl-spades-PB.39	hybridmetaSPAdes	Low	0	0	0	0	-	-	-	341652	32593	33	394	0.420437	12508	0.844169	-
ccl-spades-PB.4	hybridmetaSPAdes	Low	0	0	0	0	-	-	-	319080	139049	10	311	0.444462	57659	0.88579	-
ccl-spades-PB.40	hybridmetaSPAdes	Low	6.04	0	0	6.04	-	-	-	231888	13738	69	290	0.679454	3311	0.858621	-
ccl-spades-PB.41	hybridmetaSPAdes	Medium	63.79	6.9	25	29.29	d__Bacteria;p__Proteobacteria;c__Alphaproteobacteria;o__Rhodobacterales;f__Rhodobacteraceae;g__Fluviibacterium;s__	Proteobacteria	73	3228200	64447	422	3327	0.663999	11331	0.887313	0
ccl-spades-PB.42	hybridmetaSPAdes	Medium	76.98	5.87	28.95	47.63	d__Bacteria;p__Proteobacteria;c__Alphaproteobacteria;o__Rhodobacterales;f__Rhodobacteraceae;g__Roseicyclus;s__	Proteobacteria	59	4013594	58116	571	4104	0.670056	11183	0.861671	0
ccl-spades-PB.43	hybridmetaSPAdes	Medium	58.2	0.71	20	54.65	d__Bacteria;p__Bacteroidota;c__Rhodothermia;o__Balneolales;f__Balneolaceae;g__Rhodohalobacter;s__	Bacteroidota	26	2110996	38234	319	1752	0.43394	11563	0.806288	0
ccl-spades-PB.44	hybridmetaSPAdes	Low	10.53	1.75	100	1.78	-	-	-	401015	8157	98	513	0.674493	4053	0.910253	-
ccl-spades-PB.45	hybridmetaSPAdes	High	95.82	1.33	22.22	89.17	d__Bacteria;p__Proteobacteria;c__Gammaproteobacteria;o__Nitrosococcales;f__Methylophagaceae;g__Methylophaga;s__	Proteobacteria	83	2409474	80188	158	2484	0.466603	23908	0.908859	0
ccl-spades-PB.46	hybridmetaSPAdes	Low	49.14	0.86	100	44.84	-	-	-	1593796	15908	353	1622	0.359514	4916	0.901588	-
ccl-spades-PB.47	hybridmetaSPAdes	Low	0	0	0	0	-	-	-	227568	16083	35	281	0.309191	7337	0.884935	-
ccl-spades-PB.48	hybridmetaSPAdes	Low	0	0	0	0	-	-	-	211274	38057	23	200	0.620579	10004	0.867012	-
ccl-spades-PB.49	hybridmetaSPAdes	Low	13.95	0	0	13.95	-	-	-	476321	13423	129	642	0.647576	3554	0.896081	-
ccl-spades-PB.5	hybridmetaSPAdes	High	95.17	0	0	95.17	d__Bacteria;p__Bacteroidota;c__Bacteroidia;o__Chitinophagales;f__Saprospiraceae;g__;s__	Bacteroidota	27	3549188	155611	115	2924	0.454395	48430	0.854937	1
ccl-spades-PB.50	hybridmetaSPAdes	Low	9.48	0	0	9.48	-	-	-	207877	22253	51	246	0.660807	4174	0.876268	-
ccl-spades-PB.51	hybridmetaSPAdes	Low	25.93	0	0	25.93	-	-	-	821476	18163	161	888	0.373518	5537	0.89687	-
ccl-spades-PB.52	hybridmetaSPAdes	Low	0	0	0	0	-	-	-	212732	133355	4	222	0.513397	133355	0.906497	-
ccl-spades-PB.53	hybridmetaSPAdes	Medium	60.21	2.47	33.33	47.86	d__Bacteria;p__Bacteroidota;c__Bacteroidia;o__Bacteroidales;f__PUMT01;g__PXAP01;s__	Bacteroidota	92	2424902	18669	518	2418	0.416673	5017	0.876919	0
ccl-spades-PB.54	hybridmetaSPAdes	Low	34.48	0	0	34.48	-	-	-	1317452	18712	303	1488	0.423572	4743	0.892407	-
ccl-spades-PB.55	hybridmetaSPAdes	Low	13.4	0	0	13.4	-	-	-	263184	9606	58	317	0.487161	4846	0.88597	-
ccl-spades-PB.56	hybridmetaSPAdes	Low	96.55	31.9	6	-62.95	-	-	-	3447781	95332	338	3544	0.305297	19442	0.869909	-
ccl-spades-PB.57	hybridmetaSPAdes	Medium	89.6	1.71	33.33	81.05	d__Bacteria;p__Proteobacteria;c__Alphaproteobacteria;o__Rhizobiales;f__Rhizobiaceae;g__Mesorhizobium;s__Mesorhizobium terrae	Proteobacteria	51	4709557	168169	282	4692	0.634479	27711	0.888698	0
ccl-spades-PB.58	hybridmetaSPAdes	Medium	57.76	0	0	57.76	d__Bacteria;p__Bacteroidota;c__Bacteroidia;o__Flavobacteriales;f__Schleiferiaceae;g__;s__	Bacteroidota	86	1535461	16069	319	1593	0.519767	5296	0.926175	0
ccl-spades-PB.59	hybridmetaSPAdes	Low	4.17	0	0	4.17	-	-	-	203671	30751	28	196	0.581944	10044	0.933442	-
ccl-spades-PB.6	hybridmetaSPAdes	High	94.09	0.9	0	89.59	d__Bacteria;p__Verrucomicrobiota;c__Kiritimatiellae;o__SS1-B-03-39;f__UBA6053;g__UBA6053;s__	Verrucomicrobiota	74	3921359	153822	125	3475	0.56773	58755	0.895458	1
ccl-spades-PB.60	hybridmetaSPAdes	Low	100	141.3	39.78	-606.5	-	-	-	6393448	68659	899	6725	0.52665	8871	0.911642	-
ccl-spades-PB.61	hybridmetaSPAdes	Low	87.93	37.23	90.32	-98.22	-	-	-	3714665	108854	252	3537	0.350693	26017	0.896054	-
ccl-spades-PB.62	hybridmetaSPAdes	Low	0	0	0	0	-	-	-	436536	32206	38	411	0.459664	14338	0.903793	-
ccl-spades-PB.63	hybridmetaSPAdes	Low	0	0	0	0	-	-	-	207246	27770	17	215	0.567982	15428	0.865628	-
ccl-spades-PB.64	hybridmetaSPAdes	Low	51.9	22.76	43.75	-61.9	-	-	-	3187438	22606	711	3763	0.606019	4724	0.909209	-
ccl-spades-PB.65	hybridmetaSPAdes	Low	4.17	0	0	4.17	-	-	-	803561	49382	65	798	0.551115	23274	0.873937	-
ccl-spades-PB.66	hybridmetaSPAdes	High	94.02	1.42	0	86.92	d__Bacteria;p__Actinobacteriota;c__Actinomycetia;o__Euzebyales;f__Egibacteraceae;g__T1Sed10-49;s__	Actinobacteriota	53	3171666	60947	370	2949	0.745463	12046	0.886812	0
ccl-spades-PB.67	hybridmetaSPAdes	Medium	57.76	5.17	66.67	31.91	d__Bacteria;p__Proteobacteria;c__Gammaproteobacteria;o__Pseudomonadales;f__Oleiphilaceae;g__Marinobacter;s__	Proteobacteria	84	2529389	42481	583	2696	0.551386	5150	0.885369	0
ccl-spades-PB.68	hybridmetaSPAdes	High	90.58	1.06	0	85.28	d__Bacteria;p__Proteobacteria;c__Alphaproteobacteria;o__Rhodobacterales;f__Rhodobacteraceae;g__Roseibaca;s__	Proteobacteria	63	2670217	375402	32	2637	0.623487	159527	0.926382	0
ccl-spades-PB.69	hybridmetaSPAdes	Medium	86.57	3.45	0	69.32	d__Bacteria;p__Proteobacteria;c__Alphaproteobacteria;o__Rhodobacterales;f__Rhodobacteraceae;g__Rhodosalinus;s__	Proteobacteria	57	3255837	76836	257	3325	0.705137	20015	0.900056	0
ccl-spades-PB.7	hybridmetaSPAdes	Low	0	0	0	0	-	-	-	331404	177583	4	477	0.403064	177583	0.914618	-
ccl-spades-PB.70	hybridmetaSPAdes	Low	13.79	0	0	13.79	-	-	-	1050060	10731	258	971	0.487368	4235	0.802105	-
ccl-spades-PB.71	hybridmetaSPAdes	Low	16.13	1.87	0	6.78	-	-	-	1155864	119324	55	1122	0.289628	30911	0.905975	-
ccl-spades-PB.72	hybridmetaSPAdes	Medium	89.37	2.16	66.67	78.57	d__Bacteria;p__Proteobacteria;c__Gammaproteobacteria;o__Ectothiorhodospirales;f__Thioalkalivibrionaceae;g__Thioalkalivibrio_B;s__	Proteobacteria	77	2838258	47516	329	2837	0.659628	14661	0.877096	0
ccl-spades-PB.73	hybridmetaSPAdes	Medium	82.23	4.43	16.67	60.08	d__Bacteria;p__Actinobacteriota;c__Actinomycetia;o__Mycobacteriales;f__Mycobacteriaceae;g__Mycobacterium;s__Mycobacterium aubagnense	Actinobacteriota	44	6101937	42698	968	6845	0.657239	7589	0.889924	0
ccl-spades-PB.74	hybridmetaSPAdes	High	98.92	0	0	98.92	d__Bacteria;p__Bacteroidota;c__Bacteroidia;o__Flavobacteriales;f__Cryomorphaceae;g__T3Sed10-241;s__	Bacteroidota	102	4142213	184852	83	3489	0.534713	107928	0.882121	0
ccl-spades-PB.75	hybridmetaSPAdes	Low	39.81	7.76	66.67	1.01	-	-	-	2171420	30145	526	2400	0.626646	5198	0.842649	-
ccl-spades-PB.76	hybridmetaSPAdes	Low	11.94	0.97	0	7.09	-	-	-	5956925	15604	1329	12141	0.421912	4707	0.446052	-
ccl-spades-PB.77	hybridmetaSPAdes	Medium	80.13	3.96	5.26	60.33	d__Bacteria;p__Proteobacteria;c__Alphaproteobacteria;o__Rhodobacterales;f__Rhodobacteraceae;g__Marivita;s__Marivita lacus	Proteobacteria	70	3590596	96451	295	3679	0.62462	18713	0.912525	0
ccl-spades-PB.78	hybridmetaSPAdes	Low	83.4	10.59	0	30.45	-	-	-	2273265	31529	324	2379	0.387935	8970	0.886053	-
ccl-spades-PB.79	hybridmetaSPAdes	Low	33.27	0.32	0	31.67	-	-	-	766012	11715	213	940	0.396372	3612	0.881709	-
ccl-spades-PB.8	hybridmetaSPAdes	Low	73.68	15.13	8	-1.97	-	-	-	7900829	91150	1032	8462	0.636234	10006	0.888814	-
ccl-spades-PB.80	hybridmetaSPAdes	Low	42.38	0.44	0	40.18	-	-	-	2301585	17446	519	2456	0.628215	4763	0.888912	-
ccl-spades-PB.81	hybridmetaSPAdes	Low	4.13	0.5	0	1.63	-	-	-	333765	26312	56	346	0.638709	7857	0.893062	-
ccl-spades-PB.82	hybridmetaSPAdes	Low	24.14	0.86	0	19.84	-	-	-	256483	69472	34	293	0.379767	7986	0.851183	-
ccl-spades-PB.83	hybridmetaSPAdes	High	99.48	0.51	50	96.93	d__Bacteria;p__Bacteroidota;c__Bacteroidia;o__Chitinophagales;f__Chitinophagaceae;g__Sediminibacterium;s__	Bacteroidota	31	3307810	243481	93	2928	0.443075	69739	0.919775	0
ccl-spades-PB.84	hybridmetaSPAdes	Low	0	0	0	0	-	-	-	810731	11507	202	727	0.383755	4116	0.91242	-
ccl-spades-PB.85	hybridmetaSPAdes	High	90.4	1.4	13.64	83.4	d__Bacteria;p__Bacteroidota;c__Bacteroidia;o__Flavobacteriales;f__Flavobacteriaceae;g__Salegentibacter;s__	Bacteroidota	90	2798020	68601	340	2746	0.400143	12875	0.896747	0
ccl-spades-PB.86	hybridmetaSPAdes	Medium	50.29	1.71	0	41.74	d__Bacteria;p__Patescibacteria;c__Saccharimonadia;o__Saccharimonadales;f__SLHW01;g__;s__	Patescibacteria	95	677521	34283	87	737	0.490129	9605	0.895516	1
ccl-spades-PB.87	hybridmetaSPAdes	High	99.19	3.6	0	81.19	d__Bacteria;p__Bacteroidota;c__Bacteroidia;o__Bacteroidales;f__Prolixibacteraceae;g__Mariniphaga;s__	Bacteroidota	29	3976776	155828	139	3494	0.433442	69169	0.892143	0
ccl-spades-PB.88	hybridmetaSPAdes	Low	0.65	0	0	0.65	-	-	-	206488	31919	19	209	0.566907	13126	0.868201	-
ccl-spades-PB.89	hybridmetaSPAdes	Medium	64.05	1.09	50	58.6	d__Bacteria;p__Bacteroidota;c__Rhodothermia;o__Balneolales;f__PXAI01;g__RECM01;s__	Bacteroidota	93	2507439	30176	427	2376	0.505751	6699	0.892432	0
ccl-spades-PB.9	hybridmetaSPAdes	Low	37.92	0	0	37.92	-	-	-	346809	14771	62	410	0.500653	6214	0.93452	-
ccl-spades-PB.90	hybridmetaSPAdes	Low	79.61	14.21	46.15	8.56	-	-	-	4359997	43177	681	4518	0.632454	8132	0.920604	-
ccl-spades-PB.91	hybridmetaSPAdes	Low	0	0	0	0	-	-	-	315457	83900	14	457	0.358899	24545	0.922348	-
ccl-spades-PB.92	hybridmetaSPAdes	Medium	59.72	0.85	0	55.47	d__Bacteria;p__Patescibacteria;c__Paceibacteria;o__UBA9983_A;f__UBA2163;g__OLB19;s__	Patescibacteria	2	760035	46953	56	840	0.47462	18087	0.86991	0
ccl-spades-PB.93	hybridmetaSPAdes	Low	0	0	0	0	-	-	-	231676	89437	15	243	0.613729	21555	0.871238	-
ccl-spades-PB.94	hybridmetaSPAdes	Medium	81.9	0	0	81.9	d__Bacteria;p__Proteobacteria;c__Gammaproteobacteria;o__Pseudomonadales;f__Oleiphilaceae;g__Marinobacter;s__	Proteobacteria	34	3850823	143202	253	3631	0.571501	28350	0.898932	1
ccl-spades-PB.95	hybridmetaSPAdes	Low	0	0	0	0	-	-	-	519028	57056	43	714	0.272522	22297	0.886422	-
ccl-spades-PB.96	hybridmetaSPAdes	Low	2.52	0	0	2.52	-	-	-	719216	14300	170	314	0.152609	4736	0.405746	-
ccl-spades-PB.97	hybridmetaSPAdes	Low	100	97.02	19.25	-385.1	-	-	-	7077648	185989	367	6242	0.362427	32815	0.901307	-
ccl-spades-PB.98	hybridmetaSPAdes	Low	74.03	13.31	43.93	7.48	-	-	-	3546149	189617	602	3586	0.621582	7697	0.84207	-
ccl-spades-PB.99	hybridmetaSPAdes	Low	47.3	6.3	0	15.8	-	-	-	3004518	150261	341	3540	0.282505	14361	0.843914	-
masu.1	MaSuRCA	High	91.9	1.72	50	83.3	d__Bacteria;p__Proteobacteria;c__Alphaproteobacteria;o__Rhizobiales;f__Beijerinckiaceae;g__Salinarimonas;s__	Proteobacteria	47	4051483	819492	16	3651	0.646559	336755	0.876555	2
masu.10	MaSuRCA	Low	0	0	0	0	-	-	-	349643	155611	5	378	0.413991	87805	0.902283	-
masu.100	MaSuRCA	Low	3.29	0	0	3.29	-	-	-	457440	338793	3	371	0.383242	338793	0.692607	-
masu.101	MaSuRCA	Low	0	0	0	0	-	-	-	200589	61048	8	184	0.352612	34426	0.808564	-
masu.102	MaSuRCA	Low	49.14	0	0	49.14	-	-	-	2020340	88785	125	1949	0.541854	22368	0.887476	-
masu.103	MaSuRCA	Low	11.21	3.45	100	-6.04	-	-	-	521691	252972	15	511	0.546042	60360	0.887207	-
masu.104	MaSuRCA	High	93.33	0.27	0	91.98	d__Bacteria;p__Bacteroidota;c__Bacteroidia;o__Flavobacteriales;f__Flavobacteriaceae;g__Psychroflexus;s__	Bacteroidota	13	2902151	1962851	3	2629	0.367303	1962851	0.9047	3
masu.105	MaSuRCA	Low	15.52	1.72	0	6.92	-	-	-	572613	79221	35	559	0.580289	20882	0.868815	-
masu.106	MaSuRCA	Low	0	0	0	0	-	-	-	316460	40044	26	481	0.60218	12157	0.900689	-
masu.107	MaSuRCA	Low	0	0	0	0	-	-	-	223959	88143	15	440	0.522627	26584	0.936841	-
masu.108	MaSuRCA	Low	14.49	0	0	14.49	-	-	-	338722	44964	35	397	0.328355	12595	0.894323	-
masu.109	MaSuRCA	Medium	55.77	3.27	4	39.42	d__Bacteria;p__Proteobacteria;c__Alphaproteobacteria;o__Rhodobacterales;f__Rhodobacteraceae;g__Aquicoccus;s__Aquicoccus sp001314705	Proteobacteria	61	2460346	2460346	1	2262	0.590446	2460346	0.890395	2
masu.11	MaSuRCA	Medium	65.51	0.58	100	62.61	d__Bacteria;p__Proteobacteria;c__Gammaproteobacteria;o__UBA7366;f__UBA7366;g__;s__	Proteobacteria	30	1387129	187561	83	1324	0.383956	28860	0.881589	1
masu.110	MaSuRCA	Low	95.22	78.13	61.83	-295.43	-	-	-	5345644	231988	302	5635	0.623107	57026	0.91718	-
masu.111	MaSuRCA	Low	0	0	0	0	-	-	-	210367	34889	13	234	0.561638	23448	0.83969	-
masu.112	MaSuRCA	Low	45.83	91.67	26.36	-412.52	-	-	-	422695	139874	4	440	0.316876	127158	0.722665	-
masu.113	MaSuRCA	Low	3.98	0.5	0	1.48	-	-	-	473366	185463	4	390	0.415004	168105	0.897686	-
masu.114	MaSuRCA	Low	17.24	0	0	17.24	-	-	-	952258	26422	101	951	0.597987	11688	0.915279	-
masu.115	MaSuRCA	High	96.13	1.19	0	90.18	d__Bacteria;p__Desulfobacterota;c__Desulfovibrionia;o__Desulfovibrionales;f__Desulfohalobiaceae;g__Desulfovermiculus;s__	Desulfobacterota	39	4517538	582848	16	4342	0.52488	358753	0.848572	1
masu.116	MaSuRCA	Medium	54.29	0	0	54.29	d__Bacteria;p__Bacteroidota;c__Bacteroidia;o__Cytophagales;f__Cyclobacteriaceae;g__Algoriphagus;s__Algoriphagus faecimaris	Bacteroidota	21	2108773	774998	10	1851	0.41971	386245	0.893371	3
masu.117	MaSuRCA	Low	0	0	0	0	-	-	-	375265	375265	1	326	0.34659	375265	0.902922	-
masu.118	MaSuRCA	Medium	69.86	2.71	60	56.31	d__Bacteria;p__Proteobacteria;c__Alphaproteobacteria;o__Rhodobacterales;f__Rhodobacteraceae;g__Rhodosalinus;s__	Proteobacteria	57	2570252	82240	156	2622	0.700179	23534	0.899129	1
masu.119	MaSuRCA	Medium	63.44	0.35	75	61.69	d__Bacteria;p__Proteobacteria;c__Alphaproteobacteria;o__Rhodobacterales;f__Rhodobacteraceae;g__;s__	Proteobacteria	55	2460893	143097	80	2519	0.669133	47818	0.902554	0
masu.12	MaSuRCA	Low	0	0	0	0	-	-	-	252073	200562	2	497	0.322768	200562	0.715063	-
masu.120	MaSuRCA	Medium	78.17	3.48	61.11	60.77	d__Bacteria;p__Proteobacteria;c__Alphaproteobacteria;o__Rhodobacterales;f__Rhodobacteraceae;g__Roseibaca;s__	Proteobacteria	63	2533147	168828	61	2530	0.623783	111450	0.924356	1
masu.121	MaSuRCA	Low	0	0	0	0	-	-	-	337109	118204	3	485	0.405338	116055	0.918394	-
masu.122	MaSuRCA	Low	0	0	0	0	-	-	-	313815	313815	1	411	0.380763	313815	0.9389	-
masu.123	MaSuRCA	High	93.92	2.59	22.73	80.97	d__Bacteria;p__Proteobacteria;c__Alphaproteobacteria;o__Rhodobacterales;f__Rhodobacteraceae;g__Roseovarius;s__	Proteobacteria	46	3156340	980681	6	3107	0.64445	574445	0.888761	3
masu.124	MaSuRCA	Low	4.61	0	0	4.61	-	-	-	217888	217888	1	139	0.315951	217888	0.544927	-
masu.125	MaSuRCA	Low	0	0	0	0	-	-	-	440399	16587	52	922	0.539667	8433	0.876982	-
masu.126	MaSuRCA	Low	0	0	0	0	-	-	-	340235	183491	5	486	0.237339	183491	0.903981	-
masu.127	MaSuRCA	Low	2.69	0	0	2.69	-	-	-	221110	139709	3	155	0.352354	139709	0.490787	-
masu.128	MaSuRCA	Low	0	0	0	0	-	-	-	325919	16521	36	740	0.595467	10266	0.923334	-
masu.129	MaSuRCA	Low	5.17	0	0	5.17	-	-	-	380591	253852	2	337	0.420945	253852	0.921338	-
masu.13	MaSuRCA	Low	0	0	0	0	-	-	-	505584	99927	38	991	0.583609	16564	0.929468	-
masu.130	MaSuRCA	High	98.63	1.71	80	90.08	d__Bacteria;p__Proteobacteria;c__Alphaproteobacteria;o__Sphingomonadales;f__Sphingomonadaceae;g__Erythrobacter;s__	Proteobacteria	24	3173611	1191427	10	2955	0.597988	928928	0.91476	3
masu.131	MaSuRCA	Low	0	0	0	0	-	-	-	210460	41540	11	388	0.592326	34651	0.902718	-
masu.132	MaSuRCA	Low	18.97	0	0	18.97	-	-	-	793197	335662	3	696	0.416188	278173	0.895008	-
masu.133	MaSuRCA	Low	2.9	0	0	2.9	-	-	-	223749	155612	3	192	0.38658	155612	0.525339	-
masu.134	MaSuRCA	Medium	88.03	3.13	60	72.38	d__Bacteria;p__Actinobacteriota;c__Actinomycetia;o__Euzebyales;f__Egibacteraceae;g__T1Sed10-49;s__	Actinobacteriota	53	2967707	107455	137	2764	0.738553	40360	0.885213	1
masu.135	MaSuRCA	Low	10.34	0	0	10.34	-	-	-	227193	119443	3	196	0.325877	119443	0.919936	-
masu.136	MaSuRCA	Medium	74.81	2.4	85.71	62.81	d__Bacteria;p__Proteobacteria;c__Alphaproteobacteria;o__Rhodobacterales;f__Rhodobacteraceae;g__Alkalilacustris;s__	Proteobacteria	56	2769070	86051	152	2770	0.709757	27538	0.897202	2
masu.137	MaSuRCA	Low	37.62	0.33	0	35.97	-	-	-	1372461	1160226	2	1178	0.360588	1160226	0.883007	-
masu.138	MaSuRCA	Low	0	0	0	0	-	-	-	396311	94136	23	607	0.651001	31836	0.919843	-
masu.139	MaSuRCA	Low	4.17	0	0	4.17	-	-	-	350288	32884	35	463	0.269684	12170	0.922495	-
masu.14	MaSuRCA	Low	18.97	0	0	18.97	-	-	-	753863	60272	73	705	0.627251	11500	0.923558	-
masu.140	MaSuRCA	Low	0	0	0	0	-	-	-	769950	58490	45	741	0.399493	23210	0.857751	-
masu.141	MaSuRCA	Low	31.58	0	0	31.58	-	-	-	854349	252256	9	826	0.554792	157750	0.908583	-
masu.142	MaSuRCA	Low	0	0	0	0	-	-	-	361127	190041	2	297	0.471956	190041	0.850485	-
masu.15	MaSuRCA	Medium	88.34	2.46	28.57	76.04	d__Bacteria;p__Firmicutes;c__Bacilli;o__Lactobacillales;f__Carnobacteriaceae;g__Alkalibacterium;s__	Firmicutes	5	2145404	1419057	5	2000	0.448984	1419057	0.842983	4
masu.16	MaSuRCA	High	99.68	1.14	50	93.98	d__Bacteria;p__Proteobacteria;c__Alphaproteobacteria;o__Caulobacterales;f__Maricaulaceae;g__Glycocaulis;s__	Proteobacteria	76	3115712	1138828	10	2950	0.673842	513507	0.903511	1
masu.17	MaSuRCA	High	95.92	0.47	50	93.57	d__Bacteria;p__Proteobacteria;c__Alphaproteobacteria;o__Rhizobiales;f__Beijerinckiaceae;g__Methylovirgula;s__	Proteobacteria	45	2991699	696112	11	2892	0.624787	357859	0.889832	1
masu.18	MaSuRCA	High	100	0	0	100	d__Bacteria;p__Bacteroidota;c__Bacteroidia;o__Chitinophagales;f__Chitinophagaceae;g__Sediminibacterium;s__Sediminibacterium magnilacihabitans	Bacteroidota	32	3805862	3805862	1	3367	0.451301	3805862	0.925826	2
masu.19	MaSuRCA	Low	6.55	0	0	6.55	-	-	-	346763	99032	13	364	0.512589	95585	0.887453	-
masu.2	MaSuRCA	Medium	52.01	0.61	0	48.96	d__Bacteria;p__Bacteroidota;c__Bacteroidia;o__Chitinophagales;f__Saprospiraceae;g__;s__	Bacteroidota	27	2065691	53379	134	1814	0.449583	21027	0.837974	3
masu.20	MaSuRCA	Medium	53.45	6.9	40	18.95	d__Bacteria;p__Proteobacteria;c__Alphaproteobacteria;o__Rhodobacterales;f__Rhodobacteraceae;g__Yoonia;s__	Proteobacteria	69	2475749	74763	195	2608	0.600914	15822	0.919644	0
masu.21	MaSuRCA	Low	0	0	0	0	-	-	-	386325	113893	12	379	0.480479	46063	0.860252	-
masu.22	MaSuRCA	High	92.05	1.52	100	84.45	d__Bacteria;p__Actinobacteriota;c__Actinomycetia;o__Actinomycetales;f__Microbacteriaceae;g__Pontimonas;s__	Actinobacteriota	99	1595318	495512	9	1583	0.612394	203612	0.925489	1
masu.23	MaSuRCA	Medium	61.95	1.32	0	55.35	d__Bacteria;p__Bacteroidota;c__Bacteroidia;o__Flavobacteriales;f__Flavobacteriaceae;g__Winogradskyella;s__	Bacteroidota	16	2711443	1029570	13	2410	0.355014	332569	0.874742	1
masu.24	MaSuRCA	Low	0	0	0	0	-	-	-	392362	19338	42	424	0.539176	11203	0.876219	-
masu.25	MaSuRCA	Low	100	125	61.97	-525	-	-	-	10825958	1186413	39	9353	0.406279	627345	0.888874	-
masu.26	MaSuRCA	Low	0	0	0	0	-	-	-	206096	29298	15	277	0.24213	17052	0.930717	-
masu.27	MaSuRCA	Medium	57.67	0.91	80	53.12	d__Bacteria;p__Proteobacteria;c__Alphaproteobacteria;o__Rhodobacterales;f__Rhodobacteraceae;g__Roseinatronobacter;s__	Proteobacteria	62	2160295	302272	13	2094	0.6105	225309	0.910921	2
masu.28	MaSuRCA	Low	86.21	89.66	35.54	-362.09	-	-	-	7114007	2414592	60	6789	0.62585	473431	0.897513	-
masu.29	MaSuRCA	High	99.18	3.8	100	80.18	d__Bacteria;p__Cyanobacteria;c__Cyanobacteriia;o__Cyanobacteriales;f__Geitlerinemaceae;g__Phormidium_A;s__Phormidium_A sp004299065	Cyanobacteria	11	5079401	537483	34	4485	0.515471	266991	0.862224	2
masu.3	MaSuRCA	Low	2.23	0	0	2.23	-	-	-	210013	62098	8	199	0.315947	47009	0.918872	-
masu.30	MaSuRCA	Low	0	0	0	0	-	-	-	795670	63083	62	754	0.692516	15261	0.846542	-
masu.31	MaSuRCA	Low	39.66	0	0	39.66	-	-	-	1402763	132358	30	1440	0.301144	70312	0.890087	-
masu.32	MaSuRCA	Low	0	0	0	0	-	-	-	525819	45226	36	783	0.271706	19918	0.888001	-
masu.33	MaSuRCA	Low	88.12	15.5	74.53	10.62	-	-	-	3770312	564361	33	3643	0.615667	269957	0.899355	-
masu.34	MaSuRCA	Medium	83.38	0.79	50	79.43	d__Bacteria;p__Bacteroidota;c__Bacteroidia;o__Cytophagales;f__Cyclobacteriaceae;g__Cyclobacterium;s__Cyclobacterium sp010993705	Bacteroidota	18	4077865	103747	214	3534	0.438767	26351	0.900315	2
masu.35	MaSuRCA	Low	21.26	3.45	0	4.01	-	-	-	8061035	198081	461	8305	0.614515	23963	0.876014	-
masu.36	MaSuRCA	Low	43.3	0	0	43.3	-	-	-	710973	29158	76	799	0.431116	10590	0.914654	-
masu.37	MaSuRCA	Medium	78	7.54	68.97	40.3	d__Archaea;p__Halobacteriota;c__Halobacteria;o__Halobacteriales;f__Haloferacaceae;g__Halohasta;s__	Halobacteriota	12	2124836	325017	21	2186	0.615982	240560	0.881322	3
masu.38	MaSuRCA	Medium	86.61	1.28	33.33	80.21	d__Bacteria;p__Bacteroidota;c__Rhodothermia;o__Balneolales;f__PXAI01;g__;s__	Bacteroidota	98	3564751	313856	40	2759	0.506331	113265	0.844421	3
masu.39	MaSuRCA	Low	98.28	13.22	100	32.18	-	-	-	2409710	869433	13	2356	0.646495	522798	0.933951	-
masu.4	MaSuRCA	Medium	63.88	2.67	100	50.53	d__Bacteria;p__Firmicutes;c__Bacilli;o__Izemoplasmatales;f__Izemoplasmataceae;g__;s__	Firmicutes	42	738832	368884	7	711	0.524887	173388	0.893938	2
masu.40	MaSuRCA	Medium	72.7	1.91	50	63.15	d__Bacteria;p__Bacteroidota;c__Rhodothermia;o__Balneolales;f__Balneolaceae;g__Rhodohalobacter;s__	Bacteroidota	26	2549666	60727	182	2412	0.431378	19197	0.887059	1
masu.41	MaSuRCA	High	98.71	1.61	0	90.66	d__Bacteria;p__Desulfobacterota;c__Desulfobacteria;o__Desulfobacterales;f__SURF-3;g__Desulfosalsimonas;s__	Desulfobacterota	101	3829478	737290	20	3387	0.539817	251020	0.885147	3
masu.42	MaSuRCA	Low	18.81	1.88	33.33	9.41	-	-	-	451901	47131	38	461	0.60265	15106	0.921253	-
masu.43	MaSuRCA	Low	0	0	0	0	-	-	-	422205	18742	48	806	0.395123	8850	0.921477	-
masu.44	MaSuRCA	High	91.83	2.72	50	78.23	d__Bacteria;p__Verrucomicrobiota;c__Verrucomicrobiae;o__Verrucomicrobiales;f__Akkermansiaceae;g__UBA1315;s__	Verrucomicrobiota	79	4744448	187704	128	4281	0.59795	60021	0.893172	2
masu.45	MaSuRCA	Medium	95.1	8.09	77.78	54.65	d__Bacteria;p__Proteobacteria;c__Alphaproteobacteria;o__Sphingomonadales;f__Sphingomonadaceae;g__Erythrobacter;s__	Proteobacteria	25	2870356	278489	33	2751	0.614327	159436	0.91803	1
masu.46	MaSuRCA	Medium	87.42	3.49	0	69.97	d__Bacteria;p__Bacteroidota;c__Bacteroidia;o__Bacteroidales;f__Prolixibacteraceae;g__Mariniphaga;s__	Bacteroidota	29	3375996	118818	101	3072	0.434219	58719	0.898623	1
masu.47	MaSuRCA	Low	10.64	1.15	54.55	4.89	-	-	-	576088	168214	56	594	0.622718	13485	0.885009	-
masu.48	MaSuRCA	Medium	89.53	9.21	38.89	43.48	d__Bacteria;p__Bacteroidota;c__Bacteroidia;o__Cytophagales;f__Cyclobacteriaceae;g__Belliella;s__	Bacteroidota	19	4471329	246054	145	3946	0.372788	79137	0.881971	4
masu.49	MaSuRCA	Low	86.21	49.58	32.91	-161.69	-	-	-	9502677	295943	754	10073	0.643247	17151	0.884237	-
masu.5	MaSuRCA	Low	68.76	23.21	87.72	-47.29	-	-	-	2632482	173016	97	2791	0.608409	51273	0.881678	-
masu.50	MaSuRCA	Medium	88.7	0.51	50	86.15	d__Bacteria;p__Proteobacteria;c__Gammaproteobacteria;o__Nitrococcales;f__Nitrococcaceae;g__C176;s__C176 sp009649225	Proteobacteria	22	1834584	304750	31	1802	0.54188	112549	0.962076	1
masu.51	MaSuRCA	Low	3.45	0	0	3.45	-	-	-	444080	93408	30	442	0.580585	16704	0.886887	-
masu.52	MaSuRCA	Low	100	192.48	12.98	-862.4	-	-	-	18829638	8678644	378	18474	0.655876	220137	0.883306	-
masu.53	MaSuRCA	Low	6.9	0	0	6.9	-	-	-	441793	38083	64	488	0.608292	7238	0.883645	-
masu.54	MaSuRCA	Medium	77.34	0	0	77.34	d__Bacteria;p__Bacteroidota;c__Bacteroidia;o__Chitinophagales;f__UBA8649;g__;s__	Bacteroidota	14	2834519	416308	22	2422	0.320073	282876	0.91697	1
masu.55	MaSuRCA	High	97.92	0.91	25	93.37	d__Bacteria;p__Proteobacteria;c__Alphaproteobacteria;o__Rhodobacterales;f__Rhodobacteraceae;g__Roseibaca;s__	Proteobacteria	64	2911610	899781	9	2886	0.608628	376161	0.914035	3
masu.56	MaSuRCA	Low	91.07	43.51	98.17	-126.48	-	-	-	3364050	221464	142	3446	0.582588	44579	0.905347	-
masu.57	MaSuRCA	Low	98.28	189.22	17.99	-847.82	-	-	-	30237833	417088	1690	31694	0.58246	30174	0.872018	-
masu.58	MaSuRCA	Medium	82.61	0.43	0	80.46	d__Bacteria;p__Firmicutes_F;c__Halanaerobiia;o__Halanaerobiales;f__Halanaerobiaceae;g__Halanaerobium;s__	Firmicutes_F	9	2556342	137964	65	2431	0.342943	56857	0.881842	0
masu.59	MaSuRCA	Low	41.85	25	72.41	-83.15	-	-	-	10508054	253241	543	10806	0.601475	24687	0.871707	-
masu.6	MaSuRCA	Low	0	0	0	0	-	-	-	201398	133531	6	212	0.464637	133531	0.871285	-
masu.60	MaSuRCA	Low	11.91	0	0	11.91	-	-	-	583720	29366	56	576	0.401765	11511	0.916857	-
masu.61	MaSuRCA	Low	51.38	11.38	4.17	-5.52	-	-	-	2600711	77073	292	2727	0.344181	10307	0.880737	-
masu.62	MaSuRCA	Medium	63.63	1.15	100	57.88	d__Bacteria;p__Proteobacteria;c__Gammaproteobacteria;o__Halothiobacillales;f__Halothiobacillaceae;g__Guyparkeria;s__	Proteobacteria	38	1558839	56495	113	1512	0.632898	18081	0.892066	1
masu.63	MaSuRCA	Low	11.03	0	0	11.03	-	-	-	380757	16118	66	409	0.331771	6272	0.885699	-
masu.64	MaSuRCA	Low	0	0	0	0	-	-	-	231910	42800	14	216	0.451011	16470	0.820892	-
masu.65	MaSuRCA	Low	0.92	0	0	0.92	-	-	-	369694	46869	21	481	0.592793	20282	0.855854	-
masu.66	MaSuRCA	Low	86.21	44.5	18.28	-136.29	-	-	-	4050336	165057	309	4287	0.292937	18543	0.843954	-
masu.67	MaSuRCA	High	96.95	1.97	100	87.1	d__Bacteria;p__Bacteroidota;c__Bacteroidia;o__Chitinophagales;f__Chitinophagaceae;g__Sediminibacterium;s__	Bacteroidota	31	3131714	499122	25	2786	0.444569	323690	0.923738	1
masu.68	MaSuRCA	Low	0	0	0	0	-	-	-	768150	88231	53	828	0.530533	21026	0.821522	-
masu.69	MaSuRCA	Medium	87.18	2.71	50	73.63	d__Bacteria;p__Proteobacteria;c__Alphaproteobacteria;o__DSM-16000;f__Inquilinaceae;g__JAAAOG01;s__	Proteobacteria	23	4205637	110651	202	4006	0.610081	31763	0.882451	2
masu.7	MaSuRCA	Low	0	0	0	0	-	-	-	475703	130302	16	457	0.666969	61825	0.910373	-
masu.70	MaSuRCA	Medium	70.7	0	0	70.7	d__Bacteria;p__Bacteroidota;c__Bacteroidia;o__Flavobacteriales;f__Cryomorphaceae;g__T3Sed10-241;s__	Bacteroidota	102	3187154	95022	147	2811	0.533335	29027	0.885532	1
masu.71	MaSuRCA	Medium	55.38	1.11	100	49.83	d__Bacteria;p__Actinobacteriota;c__Actinomycetia;o__Actinomycetales;f__Microbacteriaceae;g__Chryseoglobus;s__	Actinobacteriota	80	1246840	89495	75	1264	0.677358	21512	0.925667	0
masu.72	MaSuRCA	Medium	85.86	2.41	75	73.81	d__Bacteria;p__Proteobacteria;c__Gammaproteobacteria;o__Pseudomonadales;f__Oleiphilaceae;g__Marinobacter;s__	Proteobacteria	34	4152871	967618	63	3913	0.571984	278267	0.902527	2
masu.73	MaSuRCA	Low	12.65	0	0	12.65	-	-	-	773776	65537	50	772	0.286936	18785	0.912383	-
masu.74	MaSuRCA	Low	0	0	0	0	-	-	-	209916	42519	19	394	0.577021	10995	0.907034	-
masu.75	MaSuRCA	Low	1.35	0	0	1.35	-	-	-	376846	135748	9	495	0.3786	75549	0.848909	-
masu.76	MaSuRCA	Low	0	0	0	0	-	-	-	215516	55606	12	395	0.332022	52353	0.911329	-
masu.77	MaSuRCA	Low	8.33	31.94	100	-151.37	-	-	-	1398043	78445	116	1610	0.550362	15016	0.878426	-
masu.78	MaSuRCA	Low	38.79	8.62	66.67	-4.31	-	-	-	1708966	39316	191	1722	0.346686	10603	0.887324	-
masu.79	MaSuRCA	Low	39.66	1.72	100	31.06	-	-	-	1282474	449259	6	1239	0.628681	384604	0.902806	-
masu.8	MaSuRCA	Low	41.62	0	0	41.62	-	-	-	1544020	837100	3	1542	0.634025	837100	0.901927	-
masu.80	MaSuRCA	Low	43.86	7.02	100	8.76	-	-	-	1026070	113959	51	1039	0.551108	27538	0.921238	-
masu.81	MaSuRCA	Medium	73.85	0.86	50	69.55	d__Bacteria;p__Proteobacteria;c__Gammaproteobacteria;o__Pseudomonadales;f__Halomonadaceae;g__Halomonas;s__Halomonas sp007625055	Proteobacteria	35	2222425	64471	114	2089	0.561105	29479	0.886593	5
masu.82	MaSuRCA	Low	12.5	4.17	0	-8.35	-	-	-	609960	297178	4	519	0.496846	199439	0.827366	-
masu.83	MaSuRCA	Low	24.14	1.72	0	15.54	-	-	-	1316842	45752	111	1259	0.653419	15339	0.92117	-
masu.84	MaSuRCA	High	96.92	2.1	30	86.42	d__Bacteria;p__Proteobacteria;c__Gammaproteobacteria;o__Pseudomonadales;f__Halieaceae;g__Chromatocurvus;s__	Proteobacteria	37	3775884	678361	24	3331	0.618889	301178	0.920813	2
masu.85	MaSuRCA	Medium	70.32	0.9	0	65.82	d__Bacteria;p__Verrucomicrobiota;c__Kiritimatiellae;o__SS1-B-03-39;f__UBA6053;g__UBA6053;s__	Verrucomicrobiota	74	2881792	68094	169	2637	0.566026	22511	0.892102	1
masu.86	MaSuRCA	Low	21.55	0	0	21.55	-	-	-	342783	33942	41	348	0.597145	8810	0.88416	-
masu.87	MaSuRCA	Medium	65.15	7.86	74	25.85	d__Bacteria;p__Proteobacteria;c__Gammaproteobacteria;o__Ectothiorhodospirales;f__Thioalkalivibrionaceae;g__Thioalkalivibrio_B;s__	Proteobacteria	77	2618862	105347	191	2695	0.653491	19770	0.877745	0
masu.88	MaSuRCA	Low	22.41	1.72	0	13.81	-	-	-	1238303	40528	124	1124	0.467965	11418	0.876096	-
masu.89	MaSuRCA	Medium	82.92	1.82	20	73.82	d__Bacteria;p__Proteobacteria;c__Alphaproteobacteria;o__Rhodobacterales;f__Rhodobacteraceae;g__Loktanella;s__	Proteobacteria	54	2915186	466696	23	2875	0.627154	186346	0.915545	1
masu.9	MaSuRCA	Low	0	0	0	0	-	-	-	223016	120141	10	398	0.325663	120141	0.914585	-
masu.90	MaSuRCA	Medium	88.08	3.75	50	69.33	d__Bacteria;p__Firmicutes;c__Bacilli;o__Bacillales_H;f__Salisediminibacteriaceae;g__Salipaludibacillus;s__	Firmicutes	28	3373639	125865	177	3320	0.423017	25966	0.835072	5
masu.91	MaSuRCA	Low	17.24	0	0	17.24	-	-	-	618166	24825	72	621	0.40582	9543	0.896495	-
masu.92	MaSuRCA	Low	18.49	2.19	0	7.54	-	-	-	691572	20870	87	675	0.369814	8520	0.896891	-
masu.93	MaSuRCA	Medium	55.49	0	0	55.49	d__Bacteria;p__Bacteroidota;c__Bacteroidia;o__Cytophagales;f__Cyclobacteriaceae;g__;s__	Bacteroidota	20	1963964	64981	149	1868	0.382937	15490	0.910993	0
masu.94	MaSuRCA	Low	18.97	1.72	100	10.37	-	-	-	511027	23170	58	494	0.409399	9677	0.892131	-
masu.95	MaSuRCA	Low	0	0	0	0	-	-	-	385173	75194	22	413	0.532607	21079	0.845464	-
masu.96	MaSuRCA	Low	31.03	3.45	100	13.78	-	-	-	2592221	110666	122	2548	0.619354	41741	0.885104	-
masu.97	MaSuRCA	Low	39.22	5.26	72.73	12.92	-	-	-	631517	29216	56	722	0.481434	13602	0.951803	-
masu.98	MaSuRCA	Medium	60.34	8.46	34.29	18.04	d__Bacteria;p__Proteobacteria;c__Alphaproteobacteria;o__Rhodobacterales;f__Rhodobacteraceae;g__Maritimibacter_A;s__	Proteobacteria	75	2037052	130194	113	2105	0.649933	25926	0.91272	0
masu.99	MaSuRCA	Low	0.22	0	0	0.22	-	-	-	501696	25523	53	173	0.151568	11858	0.279263	-
