# Supplementary material for: Improved Assembly of Metagenome-Assembled Genomes and Viruses in Tibetan Saline Lake Sediment by HiFi Metagenomic Sequencing
Source: Microbiol Spectr. 2022 Dec 8;11(1):e03328-22. doi: 10.1128/spectrum.03328-22 (PMC9927493; doi:10.1128/spectrum.03328-22)
Supplement: Supplemental file 3 — Table S5. Download spectrum.03328-22-s0003.xlsx, XLSX file, 0.1 MB [file spectrum.03328-22-s0003.xlsx]

## Sheet: S5
vOTU	ContigID	Length(bp)	GC%	Methods	Strategy	Topology	Abundance
vOTU1	contig_3321	109016	40.5583	metaFyle	HiFi	Linear	144.826
vOTU1	NODE_3945_length_20320_cov_99.476733	20320	40.9498	metaSPAdes	NGS	Linear	148.807
vOTU1	NODE_5008_length_19811_cov_100.980917	19811	41.1791	hybridmetaSPAdes	Hybrid	Linear	151.203
vOTU1	opera_contig_7705	21596	41.4151	Operams	Hybrid	Linear	115.662
vOTU1	s25036.ctg029070l	18318	39.2674	HiFiasm-meta	HiFi	Linear	90.8449
vOTU1	s2877.ctg003284l	51633	40.8111	HiFiasm-meta	HiFi	Linear	105.319
vOTU1	s5152.ctg005858l	53615	40.1865	HiFiasm-meta	HiFi	Linear	127.323
vOTU1	s6381.ctg007243l	12681	39.8549	HiFiasm-meta	HiFi	Linear	75.1472
vOTU1	scf7180000044918	122745	40.7528	MaSuRCA	Hybrid	Linear	123.459
vOTU10	CCL12345__397291	29203	29.3086	Megahit	NGS	Linear	11.7866
vOTU10	NODE_1500_length_50479_cov_7.118971	50479	29.745	hybridmetaSPAdes	Hybrid	Linear	11.1909
vOTU10	NODE_3093_length_24288_cov_7.063385	24288	29.4837	metaSPAdes	NGS	Linear	11.1754
vOTU10	opera_contig_2717	25495	29.3979	Operams	Hybrid	Linear	11.2635
vOTU100	CCL12345__49163	17585	31.9363	Megahit	NGS	Linear	23.8327
vOTU100	NODE_1858_length_33467_cov_13.881420	33467	30.7706	metaSPAdes	NGS	Linear	21.2118
vOTU100	NODE_2414_length_35606_cov_16.972293	35606	30.7308	hybridmetaSPAdes	Hybrid	Linear	22.8162
vOTU100	opera_contig_5729	16100	31.6584	Operams	Hybrid	Linear	22.2497
vOTU101	CCL12345__625715	19079	34.7083	Megahit	NGS	Linear	23.0521
vOTU101	NODE_4783_length_17739_cov_15.914951	17739	34.3819	metaSPAdes	NGS	Linear	24.4226
vOTU101	NODE_5196_length_19142_cov_15.349295	19142	35.0068	hybridmetaSPAdes	Hybrid	Linear	23.5292
vOTU101	scf7180000049872	18278	34.7303	MaSuRCA	Hybrid	Linear	24.1003
vOTU102	CCL12345__354164	11422	33.5143	Megahit	NGS	Linear	163.283
vOTU102	contig_2080	36288	32.1952	metaFyle	HiFi	Linear	203.98
vOTU102	contig_4670	47071	32.9332	metaFyle	HiFi	Linear	143.529
vOTU102	NODE_2310_length_36776_cov_103.111108	36776	32.7687	hybridmetaSPAdes	Hybrid	Linear	151.85
vOTU102	NODE_2644_length_26963_cov_183.047792	26963	31.7843	metaSPAdes	NGS	Linear	262.977
vOTU102	NODE_3473_length_26908_cov_183.260604	26908	31.7935	hybridmetaSPAdes	Hybrid	Linear	263.013
vOTU102	NODE_5008_length_17126_cov_110.715248	17126	33.6039	metaSPAdes	NGS	Linear	168.359
vOTU102	s2271.ctg002598l	40349	32.9153	HiFiasm-meta	HiFi	Linear	153.192
vOTU102	scf7180000045258	145678	31.711	MaSuRCA	Hybrid	Linear	171.275
vOTU103	CCL12345__441130	14467	32.2804	Megahit	NGS	Linear	9.54537
vOTU103	NODE_6387_length_14349_cov_6.075486	14349	32.2183	metaSPAdes	NGS	Linear	9.59237
vOTU103	NODE_7367_length_14349_cov_6.075486	14349	32.2183	hybridmetaSPAdes	Hybrid	Linear	9.59237
vOTU103	opera_contig_6798	14467	32.2873	Operams	Hybrid	Linear	9.54537
vOTU104	CCL12345__259983	62371	37.0236	Megahit	NGS	Linear	9.51783
vOTU104	NODE_1366_length_53757_cov_6.078135	53757	37.0482	hybridmetaSPAdes	Hybrid	Linear	9.58815
vOTU104	NODE_833_length_53757_cov_6.077911	53757	37.0482	metaSPAdes	NGS	Linear	9.58815
vOTU104	opera_contig_691	53830	37.0481	Operams	Hybrid	Linear	9.52655
vOTU105	CCL12345__213187	27911	28.401	Megahit	NGS	Linear	10.1504
vOTU105	opera_contig_1562	34986	28.5343	Operams	Hybrid	Linear	10.0046
vOTU106	contig_40	11367	61.2211	metaFyle	HiFi	Linear	296.72
vOTU106	s12582.ctg014342l	33268	61.1308	HiFiasm-meta	HiFi	Linear	118.055
vOTU106	s15891.ctg018143l	12703	62.0247	HiFiasm-meta	HiFi	Linear	78.7008
vOTU106	s24100.ctg027884l	18195	62.0885	HiFiasm-meta	HiFi	Linear	105.342
vOTU106	scf7180000060296	18731	62.2124	MaSuRCA	Hybrid	Linear	104.875
vOTU106	scf7180000060297	13208	62.5681	MaSuRCA	Hybrid	Linear	111.109
vOTU106	scf7180000060442	11535	61.5518	MaSuRCA	Hybrid	Linear	116.268
vOTU106	scf7180000060485	13414	61.4582	MaSuRCA	Hybrid	Linear	123.09
vOTU107	CCL12345__305272	21845	38.9197	Megahit	NGS	Linear	13.1493
vOTU107	NODE_5770_length_17562_cov_8.672645	17562	39.0616	hybridmetaSPAdes	Hybrid	Linear	13.1571
vOTU107	NODE_9896_length_10234_cov_9.270950	10234	39.0756	metaSPAdes	NGS	Linear	13.314
vOTU108	CCL12345__245356	16971	39.5263	Megahit	NGS	Linear	37.0243
vOTU108	NODE_5011_length_19807_cov_25.991039	19807	40.0464	hybridmetaSPAdes	Hybrid	Linear	37.7345
vOTU108	NODE_5049_length_17018_cov_25.748040	17018	39.8578	metaSPAdes	NGS	Linear	39.1509
vOTU108	scf7180000048554	17897	39.867	MaSuRCA	Hybrid	Linear	39.0874
vOTU109	contig_4380	96645	40.9726	metaFyle	HiFi	Linear	292.273
vOTU109	NODE_6164_length_14752_cov_213.025924	14752	38.6592	metaSPAdes	NGS	Linear	305.627
vOTU109	NODE_7040_length_14881_cov_211.120127	14881	38.324	hybridmetaSPAdes	Hybrid	Linear	302.923
vOTU109	s1817.ctg002083l	31019	40.8266	HiFiasm-meta	HiFi	Linear	108.62
vOTU109	s19738.ctg022639l	10405	40.1922	HiFiasm-meta	HiFi	Linear	106.023
vOTU109	s3537.ctg004051l	31821	41.3092	HiFiasm-meta	HiFi	Linear	218.952
vOTU109	scf7180000046149	15093	42.9537	MaSuRCA	Hybrid	Linear	171.6
vOTU109	scf7180000046278	10234	41.6944	MaSuRCA	Hybrid	Linear	86.4188
vOTU109	scf7180000060139	13663	41.8722	MaSuRCA	Hybrid	Linear	129.166
vOTU11	NODE_4595_length_21305_cov_3.845694	21305	56.0526	hybridmetaSPAdes	Hybrid	Linear	6.15817
vOTU11	opera_contig_10003	11014	56.4463	Operams	Hybrid	Linear	6.42029
vOTU110	NODE_3582_length_21836_cov_16.176760	21836	38.6792	metaSPAdes	NGS	Linear	24.3366
vOTU110	NODE_4511_length_21661_cov_16.878413	21661	39.2318	hybridmetaSPAdes	Hybrid	Linear	24.9907
vOTU110	opera_contig_12926	11095	38.7021	Operams	Hybrid	Linear	29.154
vOTU110	scf7180000051842	12966	38.6549	MaSuRCA	Hybrid	Linear	29.8289
vOTU111	CCL12345__346045	16206	64.3095	Megahit	NGS	Linear	52.675
vOTU111	contig_3284	15427	64.05	metaFyle	HiFi	Linear	48.2607
vOTU111	NODE_5849_length_15314_cov_30.438561	15314	64.0264	metaSPAdes	NGS	Linear	47.6415
vOTU111	NODE_6823_length_15314_cov_30.433253	15314	64.0264	hybridmetaSPAdes	Hybrid	Linear	47.6415
vOTU111	scf7180000044332	31836	63.7235	MaSuRCA	Hybrid	Linear	66.3519
vOTU112	NODE_8679_length_11347_cov_36.520900	11347	47.6514	metaSPAdes	NGS	Linear	45.4145
vOTU112	NODE_9299_length_11779_cov_35.175196	11779	45.9037	hybridmetaSPAdes	Hybrid	Linear	43.732
vOTU113	CCL12345__8772	16022	53.9571	Megahit	NGS	Linear	20.168
vOTU113	NODE_1680_length_35532_cov_12.492291	35532	54.4214	metaSPAdes	NGS	Linear	19.6544
vOTU113	NODE_2004_length_41173_cov_12.351428	41173	52.9085	hybridmetaSPAdes	Hybrid	Linear	19.4546
vOTU113	opera_contig_6660	14840	54.0836	Operams	Hybrid	Linear	20.1715
vOTU114	CCL12345__86426	14194	46.3506	Megahit	NGS	Linear	176.658
vOTU114	contig_820	80705	46.3156	metaFyle	HiFi	Circular	67.1066
vOTU114	NODE_2576_length_33985_cov_97.662835	33985	46.9913	hybridmetaSPAdes	Hybrid	Linear	145.304
vOTU114	NODE_3610_length_21711_cov_84.273550	21711	46.0274	metaSPAdes	NGS	Linear	127.958
vOTU114	NODE_8133_length_11923_cov_131.142990	11923	46.5319	metaSPAdes	NGS	Linear	192.195
vOTU114	s25694.ctg029923l	11102	49.1533	HiFiasm-meta	HiFi	Linear	78.1563
vOTU114	s7700.ctg008755l	16892	49.5678	HiFiasm-meta	HiFi	Linear	76.3972
vOTU115	CCL12345__201313	29648	37.1796	Megahit	NGS	Linear	42.4386
vOTU115	CCL12345__45231	13984	35.512	Megahit	NGS	Linear	39.1576
vOTU115	NODE_2094_length_39867_cov_27.613333	39867	37.0306	hybridmetaSPAdes	Hybrid	Linear	42.8143
vOTU115	NODE_4092_length_19791_cov_29.870896	19791	37.3958	metaSPAdes	NGS	Linear	46.2714
vOTU115	NODE_4434_length_18752_cov_24.887041	18752	37.0627	metaSPAdes	NGS	Linear	38.4719
vOTU115	opera_contig_3304	22735	36.965	Operams	Hybrid	Linear	39.9794
vOTU115	s18113.ctg020739l	11425	36.9803	HiFiasm-meta	HiFi	Linear	44.9951
vOTU115	s9476.ctg010789l	12953	37.4971	HiFiasm-meta	HiFi	Linear	45.0938
vOTU115	scf7180000048387	37657	37.1219	MaSuRCA	Hybrid	Linear	41.237
vOTU116	contig_3163	39414	58.4437	metaFyle	HiFi	Linear	27.9351
vOTU116	contig_4599	42086	58.1951	metaFyle	HiFi	Circular	39.5132
vOTU116	opera_contig_11415	10746	59.1383	Operams	Hybrid	Linear	31.322
vOTU116	opera_contig_16911	12820	57.5507	Operams	Hybrid	Linear	52.7911
vOTU116	opera_contig_4721	22914	57.886	Operams	Hybrid	Linear	17.9777
vOTU116	s1042.ctg001825l	25251	57.8353	HiFiasm-meta	HiFi	Linear	23.1303
vOTU116	s12019.ctg013686l	16676	58.6651	HiFiasm-meta	HiFi	Linear	22.6513
vOTU116	s632.ctg000721l	30260	59.6332	HiFiasm-meta	HiFi	Linear	29.5161
vOTU116	scf7180000042275	99927	58.7169	MaSuRCA	Hybrid	Linear	21.21
vOTU116	scf7180000043143	45582	57.6653	MaSuRCA	Hybrid	Linear	21.9102
vOTU116	scf7180000043155	16078	57.9736	MaSuRCA	Hybrid	Linear	17.3592
vOTU116	scf7180000048138	16564	58.1019	MaSuRCA	Hybrid	Linear	16.5656
vOTU117	CCL12345__166263	12273	47.1034	Megahit	NGS	Linear	10.0732
vOTU117	CCL12345__566090	51868	45.1261	Megahit	NGS	Linear	10.5303
vOTU117	NODE_1020_length_64865_cov_6.573322	64865	45.4421	hybridmetaSPAdes	Hybrid	Linear	10.4263
vOTU117	NODE_1246_length_43224_cov_6.738539	43224	44.7252	metaSPAdes	NGS	Linear	10.812
vOTU117	NODE_7929_length_12169_cov_6.259452	12169	47.0458	metaSPAdes	NGS	Linear	10.1348
vOTU117	opera_contig_874	48077	44.8926	Operams	Hybrid	Linear	10.544
vOTU117	opera_contig_9449	11618	47.1768	Operams	Hybrid	Linear	10.1778
vOTU118	CCL12345__297007	139755	52.7316	Megahit	NGS	Linear	488.729
vOTU118	contig_4923	139613	52.7351	metaFyle	HiFi	Circular	488.843
vOTU118	NODE_194_length_116437_cov_304.966369	116437	52.7392	metaSPAdes	NGS	Linear	487.233
vOTU118	NODE_273_length_139268_cov_306.225259	139268	52.7278	hybridmetaSPAdes	Hybrid	Linear	489.237
vOTU118	NODE_3366_length_22880_cov_312.406922	22880	52.6617	metaSPAdes	NGS	Linear	499.166
vOTU118	opera_contig_14578	13929	54.9645	Operams	Hybrid	Linear	424.255
vOTU118	s601.ctg002660l	129814	52.7485	HiFiasm-meta	HiFi	Linear	407.744
vOTU118	s601.ctg030720l	10119	52.9598	HiFiasm-meta	HiFi	Linear	107.851
vOTU118	scf7180000044227	143443	53.0643	MaSuRCA	Hybrid	Linear	482.087
vOTU119	CCL12345__324659	11643	29.4168	Megahit	NGS	Linear	163.84
vOTU119	contig_3808	115239	31.7948	metaFyle	HiFi	Circular	128.076
vOTU119	NODE_6150_length_14781_cov_104.289148	14781	29.7206	metaSPAdes	NGS	Linear	154.598
vOTU119	NODE_7172_length_14654_cov_103.809165	14654	29.5278	hybridmetaSPAdes	Hybrid	Linear	155.725
vOTU119	opera_contig_11160	17359	32.5998	Operams	Hybrid	Linear	135.643
vOTU119	opera_contig_25811	12233	31.3006	Operams	Hybrid	Linear	120.549
vOTU119	s4441.ctg005057l	19969	31.3236	HiFiasm-meta	HiFi	Linear	116.858
vOTU119	scf7180000045300	120141	31.2167	MaSuRCA	Hybrid	Linear	118.725
vOTU119	scf7180000045468	18204	34.6462	MaSuRCA	Hybrid	Linear	60.2619
vOTU12	CCL12345__385793	28687	36.9819	Megahit	NGS	Linear	10.2715
vOTU12	NODE_4669_length_20963_cov_6.651808	20963	38.0146	hybridmetaSPAdes	Hybrid	Linear	10.4747
vOTU12	NODE_7938_length_12161_cov_6.784239	12161	38.1301	metaSPAdes	NGS	Linear	10.8632
vOTU12	opera_contig_2334	27925	36.9812	Operams	Hybrid	Linear	10.2197
vOTU120	CCL12345__45194	11825	43.5856	Megahit	NGS	Linear	11.8504
vOTU120	NODE_8213_length_11837_cov_7.368528	11837	43.5837	metaSPAdes	NGS	Linear	11.851
vOTU120	NODE_9243_length_11837_cov_7.368528	11837	43.5837	hybridmetaSPAdes	Hybrid	Linear	11.851
vOTU120	opera_contig_9401	11667	43.5845	Operams	Hybrid	Linear	11.8309
vOTU121	CCL12345__478550	25127	54.2405	Megahit	NGS	Linear	20.0434
vOTU121	NODE_5369_length_16218_cov_13.576811	16218	54.3594	metaSPAdes	NGS	Linear	21.1015
vOTU121	NODE_6360_length_16218_cov_13.572975	16218	54.3594	hybridmetaSPAdes	Hybrid	Linear	21.1013
vOTU121	scf7180000051377	22863	54.6997	MaSuRCA	Hybrid	Linear	19.5795
vOTU122	NODE_2149_length_38844_cov_14.115651	38844	51.8407	hybridmetaSPAdes	Hybrid	Linear	21.2119
vOTU122	scf7180000049116	27185	51.6424	MaSuRCA	Hybrid	Linear	21.3692
vOTU123	CCL12345__211306	20591	32.8444	Megahit	NGS	Linear	8.22993
vOTU123	contig_3591	27418	33.4634	metaFyle	HiFi	Linear	8.84788
vOTU123	NODE_3130_length_29346_cov_4.953842	29346	33.1357	hybridmetaSPAdes	Hybrid	Linear	7.88772
vOTU123	NODE_4314_length_19091_cov_5.179187	19091	32.5389	metaSPAdes	NGS	Linear	8.13991
vOTU123	opera_contig_2988	24100	33.7054	Operams	Hybrid	Linear	8.34785
vOTU123	scf7180000051580	19116	34.0291	MaSuRCA	Hybrid	Linear	8.50965
vOTU124	contig_4868	38481	41.1814	metaFyle	HiFi	Circular	99.5119
vOTU124	scf7180000047138	43570	41.2899	MaSuRCA	Hybrid	Linear	88.9669
vOTU125	CCL12345__329909	16196	46.3818	Megahit	NGS	Linear	7.00006
vOTU125	NODE_7773_length_12343_cov_4.527995	12343	46.4798	metaSPAdes	NGS	Linear	7.27877
vOTU125	NODE_8805_length_12343_cov_4.525879	12343	46.4798	hybridmetaSPAdes	Hybrid	Linear	7.27877
vOTU126	contig_1852	96218	36.7842	metaFyle	HiFi	Linear	73.4618
vOTU126	NODE_1164_length_44641_cov_48.318867	44641	34.6408	metaSPAdes	NGS	Linear	76.3284
vOTU126	NODE_692_length_81635_cov_50.029836	81635	35.5999	hybridmetaSPAdes	Hybrid	Linear	74.3386
vOTU126	opera_contig_10902	14744	36.659	Operams	Hybrid	Linear	52.698
vOTU126	s19614.ctg022489l	23839	35.2028	HiFiasm-meta	HiFi	Linear	71.0755
vOTU126	s7926.ctg009018l	19032	38.6034	HiFiasm-meta	HiFi	Linear	75.9081
vOTU126	s7941.ctg009035l	17894	37.0795	HiFiasm-meta	HiFi	Linear	52.7396
vOTU126	scf7180000044574	148819	37.2607	MaSuRCA	Hybrid	Linear	72.2421
vOTU127	CCL12345__477884	33246	52.662	Megahit	NGS	Linear	66.9888
vOTU127	contig_217	37548	52.863	metaFyle	HiFi	Linear	67.6918
vOTU127	NODE_1501_length_38071_cov_42.701231	38071	52.8171	metaSPAdes	NGS	Linear	67.2934
vOTU127	NODE_2206_length_38071_cov_42.705677	38071	52.8171	hybridmetaSPAdes	Hybrid	Linear	67.2934
vOTU127	opera_contig_1368	37067	52.8287	Operams	Hybrid	Linear	66.5186
vOTU127	s3215.ctg003664l	31535	53.2044	HiFiasm-meta	HiFi	Linear	61.9262
vOTU127	scf7180000046634	32759	52.8679	MaSuRCA	Hybrid	Linear	68.5895
vOTU128	contig_3489	31501	38.7416	metaFyle	HiFi	Linear	38.9396
vOTU128	scf7180000048325	45304	39.0893	MaSuRCA	Hybrid	Linear	36.2467
vOTU129	CCL12345__705152	27483	50.4748	Megahit	NGS	Linear	43.5169
vOTU129	contig_3397	32557	50.0507	metaFyle	HiFi	Linear	42.4798
vOTU129	NODE_2015_length_40924_cov_26.958550	40924	48.4092	hybridmetaSPAdes	Hybrid	Linear	42.0672
vOTU129	NODE_2469_length_28109_cov_27.264205	28109	50.5995	metaSPAdes	NGS	Linear	43.2878
vOTU129	opera_contig_2474	27355	50.8792	Operams	Hybrid	Linear	43.1704
vOTU129	s20435.ctg023455l	21641	50.8341	HiFiasm-meta	HiFi	Linear	33.3622
vOTU129	scf7180000048507	37190	49.9301	MaSuRCA	Hybrid	Linear	41.4121
vOTU13	CCL12345__392425	16523	30.0067	Megahit	NGS	Linear	361.418
vOTU13	contig_3054	77902	29.3407	metaFyle	HiFi	Linear	277.271
vOTU13	NODE_2651_length_26923_cov_241.249144	26923	29.3207	metaSPAdes	NGS	Linear	372.135
vOTU13	NODE_3448_length_27054_cov_239.981184	27054	29.223	hybridmetaSPAdes	Hybrid	Linear	370.037
vOTU13	s11599.ctg013209l	25142	30.9005	HiFiasm-meta	HiFi	Linear	119.6
vOTU13	s13229.ctg015061l	27998	31.0236	HiFiasm-meta	HiFi	Linear	105.403
vOTU13	s24190.ctg028002l	10263	30.5661	HiFiasm-meta	HiFi	Linear	123.688
vOTU13	scf7180000046733	16765	30.4324	MaSuRCA	Hybrid	Linear	80.4842
vOTU13	scf7180000060030	39270	29.9338	MaSuRCA	Hybrid	Linear	265.148
vOTU130	CCL12345__170852	15526	58.0446	Megahit	NGS	Linear	12.4686
vOTU130	NODE_2518_length_34477_cov_7.165127	34477	54.3522	hybridmetaSPAdes	Hybrid	Linear	11.0938
vOTU130	NODE_6829_length_13617_cov_8.314924	13617	58.0745	metaSPAdes	NGS	Linear	13.1338
vOTU130	opera_contig_6313	15380	58.316	Operams	Hybrid	Linear	12.258
vOTU131	CCL12345__181271	51817	40.4307	Megahit	NGS	Linear	25.5594
vOTU131	NODE_1507_length_38013_cov_16.747379	38013	40.9991	metaSPAdes	NGS	Linear	26.4664
vOTU131	NODE_2046_length_40608_cov_16.120682	40608	40.822	hybridmetaSPAdes	Hybrid	Linear	25.4748
vOTU131	opera_contig_2592	26096	40.8607	Operams	Hybrid	Linear	25.9704
vOTU131	scf7180000047205	73311	40.9502	MaSuRCA	Hybrid	Linear	24.5984
vOTU132	CCL12345__578192	11767	60.0578	Megahit	NGS	Linear	28.2615
vOTU132	NODE_5608_length_17951_cov_20.860751	17951	58.565	hybridmetaSPAdes	Hybrid	Linear	31.4942
vOTU132	NODE_9186_length_10851_cov_22.949518	10851	58.3264	metaSPAdes	NGS	Linear	35.7927
vOTU132	opera_contig_14420	10221	59.6517	Operams	Hybrid	Linear	24.6864
vOTU132	scf7180000053751	10213	59.8355	MaSuRCA	Hybrid	Linear	29.7747
vOTU133	CCL12345__268337	19336	35.5503	Megahit	NGS	Linear	10.6467
vOTU133	NODE_4282_length_19211_cov_6.704166	19211	35.589	metaSPAdes	NGS	Linear	10.707
vOTU133	NODE_5177_length_19211_cov_6.698893	19211	35.589	hybridmetaSPAdes	Hybrid	Linear	10.707
vOTU133	opera_contig_11145	10361	35.2862	Operams	Hybrid	Linear	10.6453
vOTU134	s15093.ctg017205c	20031	61.7992	HiFiasm-meta	HiFi	Circular	31.9716
vOTU134	scf7180000050159	14802	62.2416	MaSuRCA	Hybrid	Linear	57.5358
vOTU135	CCL12345__186504	13663	35.2485	Megahit	NGS	Linear	8.40221
vOTU135	NODE_2266_length_37242_cov_5.001452	37242	35.4922	hybridmetaSPAdes	Hybrid	Linear	7.99056
vOTU135	NODE_3635_length_21603_cov_5.271812	21603	35.0785	metaSPAdes	NGS	Linear	8.41528
vOTU135	opera_contig_1372	37254	35.5076	Operams	Hybrid	Linear	7.99299
vOTU135	s14093.ctg016050l	18780	35.2716	HiFiasm-meta	HiFi	Linear	14.2914
vOTU136	CCL12345__655450	14428	61.4708	Megahit	NGS	Linear	8.92156
vOTU136	NODE_6761_length_15430_cov_5.904976	15430	60.6027	hybridmetaSPAdes	Hybrid	Linear	9.30236
vOTU136	NODE_7277_length_12976_cov_6.546939	12976	60.9202	metaSPAdes	NGS	Linear	10.2141
vOTU136	opera_contig_7251	13871	61.2933	Operams	Hybrid	Linear	9.83281
vOTU136	s2426.ctg002774l	12927	60.9267	HiFiasm-meta	HiFi	Linear	10.723
vOTU137	contig_4969	38946	53.0119	metaFyle	HiFi	Circular	138.186
vOTU137	s4134.ctg004716l	16264	55.4046	HiFiasm-meta	HiFi	Linear	108.902
vOTU137	scf7180000045785	88143	53.2555	MaSuRCA	Hybrid	Linear	47.8112
vOTU138	CCL12345__324502	22863	40.5852	Megahit	NGS	Linear	8.53784
vOTU138	NODE_4601_length_18248_cov_5.642555	18248	44.087	metaSPAdes	NGS	Linear	8.78235
vOTU138	NODE_5492_length_18248_cov_5.642555	18248	44.087	hybridmetaSPAdes	Hybrid	Linear	8.78235
vOTU138	opera_contig_4869	17891	44.0333	Operams	Hybrid	Linear	8.74838
vOTU139	NODE_457_length_75050_cov_24.740143	75050	39.7335	metaSPAdes	NGS	Linear	37.6155
vOTU139	opera_contig_860	49885	39.4307	Operams	Hybrid	Linear	40.1762
vOTU139	s467.ctg000532l	73692	39.9473	HiFiasm-meta	HiFi	Linear	33.7691
vOTU139	scf7180000044841	120026	40.0563	MaSuRCA	Hybrid	Linear	34.6179
vOTU14	CCL12345__285888	25847	31.5549	Megahit	NGS	Linear	72.1014
vOTU14	contig_1372	80052	32.2178	metaFyle	HiFi	Linear	66.9015
vOTU14	contig_2775	33456	31.5728	metaFyle	HiFi	Linear	64.7761
vOTU14	NODE_2029_length_31864_cov_41.183219	31864	31.4273	metaSPAdes	NGS	Linear	62.0079
vOTU14	NODE_3070_length_24397_cov_47.519555	24397	31.7867	metaSPAdes	NGS	Linear	72.4692
vOTU14	NODE_3648_length_25905_cov_43.853153	25905	29.8977	hybridmetaSPAdes	Hybrid	Linear	63.9098
vOTU14	NODE_4084_length_19833_cov_45.712104	19833	31.0593	metaSPAdes	NGS	Linear	67.9043
vOTU14	NODE_782_length_75550_cov_43.807709	75550	31.8425	hybridmetaSPAdes	Hybrid	Linear	65.5296
vOTU14	opera_contig_10598	13594	31.5728	Operams	Hybrid	Linear	62.897
vOTU14	s13204.ctg015033l	31710	32.6805	HiFiasm-meta	HiFi	Linear	62.0952
vOTU14	s6108.ctg006938l	46554	31.9887	HiFiasm-meta	HiFi	Linear	62.6513
vOTU14	scf7180000045347	200562	32.3401	MaSuRCA	Hybrid	Linear	60.6068
vOTU14	scf7180000047328	51511	32.0301	MaSuRCA	Hybrid	Linear	69.2537
vOTU140	CCL12345__193734	47380	68.9827	Megahit	NGS	Linear	23.992
vOTU140	NODE_1266_length_42894_cov_15.575247	42894	68.7928	metaSPAdes	NGS	Linear	24.6341
vOTU140	NODE_1652_length_47290_cov_15.005356	47290	68.9427	hybridmetaSPAdes	Hybrid	Linear	23.7314
vOTU140	opera_contig_894	47463	68.9843	Operams	Hybrid	Linear	23.93
vOTU140	scf7180000047436	56762	69.4073	MaSuRCA	Hybrid	Linear	22.514
vOTU141	CCL12345__93200	18761	24.9027	Megahit	NGS	Linear	44.3087
vOTU141	contig_2872	32160	24.7761	metaFyle	HiFi	Linear	40.7457
vOTU141	contig_4306	57657	24.6614	metaFyle	HiFi	Linear	44.716
vOTU141	NODE_1101_length_61802_cov_27.890829	61802	23.8002	hybridmetaSPAdes	Hybrid	Linear	43.3291
vOTU141	opera_contig_1194	45527	23.5553	Operams	Hybrid	Linear	43.0975
vOTU141	s6630.ctg007520l	15964	24.2358	HiFiasm-meta	HiFi	Linear	44.6791
vOTU141	scf7180000044479	183491	23.9156	MaSuRCA	Hybrid	Linear	43.3364
vOTU142	CCL12345__196388	33362	44.0441	Megahit	NGS	Linear	11.8415
vOTU142	NODE_6836_length_13605_cov_8.152694	13605	42.3374	metaSPAdes	NGS	Linear	13.0752
vOTU142	NODE_7869_length_13605_cov_8.152694	13605	42.3374	hybridmetaSPAdes	Hybrid	Linear	13.0752
vOTU142	opera_contig_1682	33258	43.9954	Operams	Hybrid	Linear	11.7968
vOTU143	CCL12345__95657	14190	59.4785	Megahit	NGS	Linear	131.196
vOTU143	contig_1436	26314	59.6109	metaFyle	HiFi	Linear	115.846
vOTU143	NODE_4567_length_21451_cov_80.152786	21451	55.135	hybridmetaSPAdes	Hybrid	Linear	122.514
vOTU143	NODE_5427_length_16096_cov_85.749392	16096	58.9463	metaSPAdes	NGS	Linear	130.322
vOTU143	s8350.ctg009493l	11695	59.2133	HiFiasm-meta	HiFi	Linear	82.8391
vOTU144	CCL12345__622067	11169	57.0776	Megahit	NGS	Linear	115.268
vOTU144	contig_1245	19341	55.1264	metaFyle	HiFi	Linear	104.477
vOTU144	s17517.ctg020042l	15570	54.5922	HiFiasm-meta	HiFi	Linear	39.633
vOTU144	s2571.ctg002938l	16198	55.6242	HiFiasm-meta	HiFi	Linear	82.0682
vOTU144	scf7180000045774	23632	53.7195	MaSuRCA	Hybrid	Linear	53.5229
vOTU144	scf7180000045823	17394	54.6108	MaSuRCA	Hybrid	Linear	53.6653
vOTU145	NODE_4549_length_18388_cov_58.466208	18388	32.3363	metaSPAdes	NGS	Linear	80.9167
vOTU145	NODE_5430_length_18446_cov_58.162797	18446	32.7496	hybridmetaSPAdes	Hybrid	Linear	81.4044
vOTU146	CCL12345__475414	42304	59.9991	Megahit	NGS	Linear	11.0727
vOTU146	contig_1748	80418	61.7809	metaFyle	HiFi	Linear	8.78116
vOTU146	NODE_724_length_58349_cov_6.863914	58349	59.9753	metaSPAdes	NGS	Linear	10.7665
vOTU146	NODE_989_length_65916_cov_6.619304	65916	60.4512	hybridmetaSPAdes	Hybrid	Linear	10.4158
vOTU146	s1250.ctg001445l	46277	60.0709	HiFiasm-meta	HiFi	Linear	10.0268
vOTU146	scf7180000048515	51693	59.302	MaSuRCA	Hybrid	Linear	11.2447
vOTU147	CCL12345__405186	12843	58.857	Megahit	NGS	Linear	17.1611
vOTU147	NODE_6292_length_16341_cov_12.559376	16341	59.5129	hybridmetaSPAdes	Hybrid	Linear	18.8054
vOTU147	NODE_8283_length_11766_cov_10.271625	11766	58.5416	metaSPAdes	NGS	Linear	16.471
vOTU147	opera_contig_11530	10965	58.5955	Operams	Hybrid	Linear	16.0579
vOTU147	scf7180000041687	29389	59.5359	MaSuRCA	Hybrid	Linear	20.7662
vOTU148	CCL12345__368685	12597	39.041	Megahit	NGS	Linear	14.2858
vOTU148	NODE_3257_length_28404_cov_9.132527	28404	40.3746	hybridmetaSPAdes	Hybrid	Linear	14.0935
vOTU148	NODE_7287_length_12962_cov_9.310917	12962	39.0835	metaSPAdes	NGS	Linear	14.4289
vOTU149	contig_5033	44778	65.6528	metaFyle	HiFi	Circular	112.044
vOTU149	opera_contig_10910	13363	64.0275	Operams	Hybrid	Linear	107.684
vOTU149	s1601.ctg001836c	47105	65.3115	HiFiasm-meta	HiFi	Circular	50.9748
vOTU149	s9720.ctg011085l	16486	64.4001	HiFiasm-meta	HiFi	Linear	45.9729
vOTU149	scf7180000042603	56263	65.4355	MaSuRCA	Hybrid	Linear	80.744
vOTU15	CCL12345__676578	24807	57.7498	Megahit	NGS	Linear	13.6019
vOTU15	contig_2493	34328	58.4974	metaFyle	HiFi	Linear	19.5468
vOTU15	NODE_3248_length_23438_cov_8.516273	23438	57.6926	metaSPAdes	NGS	Linear	13.2201
vOTU15	NODE_4084_length_23438_cov_8.514049	23438	57.6926	hybridmetaSPAdes	Hybrid	Linear	13.2137
vOTU15	opera_contig_3050	23230	57.6582	Operams	Hybrid	Linear	13.1788
vOTU15	s14365.ctg016366l	18079	58.0342	HiFiasm-meta	HiFi	Linear	12.3912
vOTU15	scf7180000048949	25942	58.2877	MaSuRCA	Hybrid	Linear	13.7137
vOTU150	CCL12345__244207	11271	61.2634	Megahit	NGS	Linear	19.3133
vOTU150	NODE_4494_length_21734_cov_12.333687	21734	59.2942	hybridmetaSPAdes	Hybrid	Linear	16.0743
vOTU150	NODE_8982_length_11024_cov_12.679278	11024	60.9851	metaSPAdes	NGS	Linear	19.8009
vOTU150	opera_contig_9595	13026	60.9473	Operams	Hybrid	Linear	19.6611
vOTU151	contig_175	100146	63.3156	metaFyle	HiFi	Linear	109.088
vOTU151	s2379.ctg002723l	39759	66.722	HiFiasm-meta	HiFi	Linear	39.7153
vOTU151	scf7180000041673	17011	66.8626	MaSuRCA	Hybrid	Linear	46.7992
vOTU152	CCL12345__376160	56807	35.515	Megahit	NGS	Linear	8.02591
vOTU152	NODE_1568_length_48874_cov_5.015322	48874	35.6304	hybridmetaSPAdes	Hybrid	Linear	7.96082
vOTU152	opera_contig_839	48849	35.6425	Operams	Hybrid	Linear	7.96109
vOTU153	CCL12345__90591	40101	48.4202	Megahit	NGS	Linear	376.133
vOTU153	contig_4536	40221	48.4075	metaFyle	HiFi	Circular	376.397
vOTU153	NODE_2070_length_40276_cov_239.789960	40276	48.3886	hybridmetaSPAdes	Hybrid	Linear	375.843
vOTU153	NODE_3280_length_23327_cov_245.898805	23327	47.1857	metaSPAdes	NGS	Linear	391.915
vOTU153	opera_contig_4208	28958	49.1056	Operams	Hybrid	Linear	339.523
vOTU153	s1426.ctg001639c	40221	48.41	HiFiasm-meta	HiFi	Circular	335.056
vOTU153	scf7180000046182	44273	48.2506	MaSuRCA	Hybrid	Linear	342.412
vOTU154	CCL12345__465071	117615	29.39	Megahit	NGS	Linear	16.3371
vOTU154	contig_2950	39899	31.1136	metaFyle	HiFi	Linear	18.5953
vOTU154	NODE_190_length_117089_cov_10.476229	117089	29.3529	metaSPAdes	NGS	Linear	16.3358
vOTU154	NODE_389_length_117475_cov_10.510305	117475	29.3943	hybridmetaSPAdes	Hybrid	Linear	16.3812
vOTU154	opera_contig_1559	34824	29.4854	Operams	Hybrid	Linear	15.6849
vOTU154	opera_contig_264	82947	29.3501	Operams	Hybrid	Linear	16.592
vOTU154	scf7180000054825	18320	30.4367	MaSuRCA	Hybrid	Linear	19.8262
vOTU155	contig_1392	15300	55.0784	metaFyle	HiFi	Linear	582.583
vOTU155	contig_4489	11938	55.5453	metaFyle	HiFi	Linear	526.506
vOTU155	s18917.ctg021675l	12613	55.3794	HiFiasm-meta	HiFi	Linear	623.47
vOTU155	s7420.ctg008440l	11276	55.525	HiFiasm-meta	HiFi	Linear	734.242
vOTU156	CCL12345__350909	58223	27.7073	Megahit	NGS	Linear	18.6952
vOTU156	CCL12345__596516	58616	30.6418	Megahit	NGS	Linear	19.6186
vOTU156	NODE_2170_length_30512_cov_13.203631	30512	27.4712	metaSPAdes	NGS	Linear	20.7796
vOTU156	NODE_408_length_113951_cov_13.714766	113951	30.2279	hybridmetaSPAdes	Hybrid	Linear	21.3668
vOTU156	NODE_661_length_61440_cov_12.550851	61440	30.8089	metaSPAdes	NGS	Linear	19.5956
vOTU156	opera_contig_1140	41871	31.0406	Operams	Hybrid	Linear	19.4354
vOTU156	opera_contig_1155	41235	27.8016	Operams	Hybrid	Linear	18.9682
vOTU157	contig_2824	51582	67.7155	metaFyle	HiFi	Linear	46.222
vOTU157	scf7180000042194	13796	68.3169	MaSuRCA	Hybrid	Linear	20.5067
vOTU158	CCL12345__662761	19751	36.388	Megahit	NGS	Linear	42.4941
vOTU158	NODE_1124_length_60955_cov_26.196929	60955	33.0588	hybridmetaSPAdes	Hybrid	Linear	40.2896
vOTU158	NODE_855_length_53133_cov_27.177437	53133	34.2292	metaSPAdes	NGS	Linear	42.5617
vOTU158	scf7180000047760	26316	35.4081	MaSuRCA	Hybrid	Linear	43.294
vOTU159	NODE_2562_length_34100_cov_7.888794	34100	64.1496	hybridmetaSPAdes	Hybrid	Linear	11.7556
vOTU159	NODE_5332_length_16320_cov_7.889333	16320	63.8542	metaSPAdes	NGS	Linear	11.9769
vOTU159	opera_contig_1421	37710	64.1687	Operams	Hybrid	Linear	11.463
vOTU16	NODE_2404_length_35696_cov_39.572823	35696	51.2971	hybridmetaSPAdes	Hybrid	Linear	59.6735
vOTU16	s3172.ctg003614l	45654	51.277	HiFiasm-meta	HiFi	Linear	39.1991
vOTU16	scf7180000046089	48933	50.9595	MaSuRCA	Hybrid	Linear	48.5481
vOTU160	NODE_3046_length_24525_cov_5.914548	24525	48.1916	metaSPAdes	NGS	Linear	9.34663
vOTU160	s21806.ctg025085l	19227	47.7922	HiFiasm-meta	HiFi	Linear	14.5887
vOTU161	CCL12345__534721	24725	60.2588	Megahit	NGS	Linear	11.1076
vOTU161	NODE_2539_length_34290_cov_6.937637	34290	59.0172	hybridmetaSPAdes	Hybrid	Linear	11.0116
vOTU161	NODE_2545_length_27651_cov_7.230722	27651	59.5385	metaSPAdes	NGS	Linear	11.3034
vOTU161	opera_contig_6212	15464	60.1849	Operams	Hybrid	Linear	11.3366
vOTU162	CCL12345__661964	35891	61.9041	Megahit	NGS	Linear	31.1872
vOTU162	contig_2190	38991	60.9807	metaFyle	HiFi	Linear	36.1186
vOTU162	NODE_1662_length_35717_cov_19.888397	35717	61.9369	metaSPAdes	NGS	Linear	31.1005
vOTU162	NODE_2401_length_35719_cov_19.886721	35719	61.9362	hybridmetaSPAdes	Hybrid	Linear	31.1004
vOTU162	opera_contig_1359	38522	61.1599	Operams	Hybrid	Linear	44.1757
vOTU162	s8447.ctg009610l	42455	61.2719	HiFiasm-meta	HiFi	Linear	39.4625
vOTU162	scf7180000041841	46174	61.2444	MaSuRCA	Hybrid	Linear	137.709
vOTU163	CCL12345__496367	15545	53.0589	Megahit	NGS	Linear	7.24872
vOTU163	NODE_5038_length_17053_cov_4.524768	17053	53.234	metaSPAdes	NGS	Linear	7.16926
vOTU163	NODE_5985_length_17053_cov_4.524768	17053	53.234	hybridmetaSPAdes	Hybrid	Linear	7.16926
vOTU163	opera_contig_5783	15993	52.9982	Operams	Hybrid	Linear	7.26226
vOTU164	contig_2521	22450	60.0312	metaFyle	HiFi	Linear	31.4309
vOTU164	scf7180000041688	11345	60.6258	MaSuRCA	Hybrid	Linear	17.9628
vOTU165	CCL12345__52237	42298	38.9309	Megahit	NGS	Linear	14.0517
vOTU165	CCL12345__59102	16679	40.1223	Megahit	NGS	Linear	19.4194
vOTU165	contig_3380	31332	39.5027	metaFyle	HiFi	Linear	16.5761
vOTU165	NODE_1190_length_58893_cov_9.877987	58893	39.2593	hybridmetaSPAdes	Hybrid	Linear	15.5636
vOTU165	NODE_711_length_58893_cov_9.877562	58893	39.2593	metaSPAdes	NGS	Linear	15.5636
vOTU165	opera_contig_4377	18815	40.1541	Operams	Hybrid	Linear	19.2188
vOTU165	s1175.ctg001354l	28557	39.7661	HiFiasm-meta	HiFi	Linear	18.3464
vOTU165	scf7180000049289	32666	39.4967	MaSuRCA	Hybrid	Linear	16.9216
vOTU166	NODE_5835_length_17415_cov_10.001498	17415	24.1286	hybridmetaSPAdes	Hybrid	Linear	14.8483
vOTU166	opera_contig_8388	14682	24.2133	Operams	Hybrid	Linear	13.1894
vOTU166	scf7180000052868	24214	24.1307	MaSuRCA	Hybrid	Linear	14.9435
vOTU167	contig_915	23957	66.4983	metaFyle	HiFi	Linear	134.046
vOTU167	NODE_6449_length_14228_cov_83.823608	14228	66.6151	metaSPAdes	NGS	Linear	118.207
vOTU167	NODE_6974_length_15000_cov_83.736634	15000	66.7133	hybridmetaSPAdes	Hybrid	Linear	117.128
vOTU167	opera_contig_26152	10814	66.6451	Operams	Hybrid	Linear	96.6798
vOTU168	CCL12345__625180	46577	29.36	Megahit	NGS	Linear	12.0597
vOTU168	NODE_1297_length_55589_cov_7.805813	55589	28.8564	hybridmetaSPAdes	Hybrid	Linear	12.3157
vOTU168	NODE_883_length_52177_cov_7.690284	52177	28.8901	metaSPAdes	NGS	Linear	12.126
vOTU168	opera_contig_753	51953	28.8915	Operams	Hybrid	Linear	12.107
vOTU169	CCL12345__418243	12797	36.3913	Megahit	NGS	Linear	9.02341
vOTU169	NODE_9768_length_11314_cov_6.045031	11314	36.5034	hybridmetaSPAdes	Hybrid	Linear	9.35498
vOTU17	CCL12345__355874	96749	40.1162	Megahit	NGS	Linear	127.235
vOTU17	CCL12345__37905	61150	40.8765	Megahit	NGS	Linear	122.963
vOTU17	CCL12345__38886	80355	40.0535	Megahit	NGS	Linear	125.745
vOTU17	CCL12345__406562	80514	40.6712	Megahit	NGS	Linear	127.756
vOTU17	contig_4947	331546	40.3211	metaFyle	HiFi	Circular	125.864
vOTU17	NODE_17_length_330266_cov_79.382343	330266	40.2615	metaSPAdes	NGS	Linear	125.968
vOTU17	NODE_39_length_331404_cov_79.308847	331404	40.2403	hybridmetaSPAdes	Hybrid	Linear	125.831
vOTU17	opera_contig_200	91518	41.0291	Operams	Hybrid	Linear	124.725
vOTU17	opera_contig_2189	28724	40.3217	Operams	Hybrid	Linear	126.414
vOTU17	opera_contig_2283	28078	41.0855	Operams	Hybrid	Linear	121.907
vOTU17	opera_contig_2969	26848	41.2545	Operams	Hybrid	Linear	116.556
vOTU17	opera_contig_407	74794	39.7412	Operams	Hybrid	Linear	121.589
vOTU17	opera_contig_5577	16672	41.2428	Operams	Hybrid	Linear	124.556
vOTU17	s426.ctg000481l	265347	40.164	HiFiasm-meta	HiFi	Linear	107.917
vOTU17	s8108.ctg009216l	72661	41.0413	HiFiasm-meta	HiFi	Linear	93.5051
vOTU17	scf7180000042412	102850	40.701	MaSuRCA	Hybrid	Linear	123.735
vOTU17	scf7180000044614	118204	39.8252	MaSuRCA	Hybrid	Linear	123.631
vOTU17	scf7180000045643	116055	41.1072	MaSuRCA	Hybrid	Linear	124.834
vOTU170	NODE_4956_length_17283_cov_5.241235	17283	64.3175	metaSPAdes	NGS	Linear	8.26464
vOTU170	NODE_5883_length_17283_cov_5.242396	17283	64.3175	hybridmetaSPAdes	Hybrid	Linear	8.26464
vOTU170	opera_contig_6693	14991	64.432	Operams	Hybrid	Linear	8.18853
vOTU171	CCL12345__391055	15404	37.7499	Megahit	NGS	Linear	10.2972
vOTU171	NODE_5504_length_15950_cov_6.298647	15950	37.348	metaSPAdes	NGS	Linear	10.0754
vOTU171	NODE_6499_length_15950_cov_6.298647	15950	37.348	hybridmetaSPAdes	Hybrid	Linear	10.0754
vOTU171	opera_contig_6202	15370	37.7033	Operams	Hybrid	Linear	10.3034
vOTU172	NODE_10929_length_10323_cov_4.008278	10323	37.896	hybridmetaSPAdes	Hybrid	Linear	6.51273
vOTU172	NODE_9800_length_10323_cov_4.008278	10323	37.896	metaSPAdes	NGS	Linear	6.51273
vOTU172	opera_contig_11216	10323	37.8863	Operams	Hybrid	Linear	6.51273
vOTU173	CCL12345__652221	32457	35.6718	Megahit	NGS	Linear	156.502
vOTU173	contig_4601	34327	35.5434	metaFyle	HiFi	Circular	154.989
vOTU173	NODE_1866_length_33386_cov_99.845399	33386	35.5239	metaSPAdes	NGS	Linear	157.279
vOTU173	NODE_2631_length_33418_cov_99.809130	33418	35.5258	hybridmetaSPAdes	Hybrid	Linear	157.277
vOTU173	s18280.ctg020944l	11778	37.7908	HiFiasm-meta	HiFi	Linear	77.6612
vOTU173	s9545.ctg010875c	34313	35.5988	HiFiasm-meta	HiFi	Circular	135.34
vOTU174	CCL12345__324977	15941	47.174	Megahit	NGS	Linear	10.6809
vOTU174	NODE_4469_length_18667_cov_6.285300	18667	47.4527	metaSPAdes	NGS	Linear	10.0373
vOTU174	NODE_5365_length_18667_cov_6.285300	18667	47.4527	hybridmetaSPAdes	Hybrid	Linear	10.0429
vOTU174	opera_contig_9328	11725	46.6098	Operams	Hybrid	Linear	10.9997
vOTU175	CCL12345__78725	12460	60.1284	Megahit	NGS	Linear	16.95
vOTU175	NODE_7292_length_12958_cov_10.963807	12958	59.963	metaSPAdes	NGS	Linear	17.2592
vOTU175	scf7180000052453	13922	60.2715	MaSuRCA	Hybrid	Linear	17.1937
vOTU176	contig_1134	30363	57.6096	metaFyle	HiFi	Linear	373.048
vOTU176	s13207.ctg015038l	19031	56.1452	HiFiasm-meta	HiFi	Linear	221.592
vOTU177	CCL12345__574263	58759	30.86	Megahit	NGS	Linear	21.71
vOTU177	NODE_224_length_150261_cov_13.559711	150261	29.5599	hybridmetaSPAdes	Hybrid	Linear	21.1384
vOTU177	NODE_236_length_106339_cov_13.743357	106339	29.9617	metaSPAdes	NGS	Linear	21.483
vOTU177	opera_contig_416	69304	29.753	Operams	Hybrid	Linear	20.8649
vOTU177	scf7180000050630	12630	31.924	MaSuRCA	Hybrid	Linear	21.7501
vOTU178	CCL12345__210636	11068	54.1381	Megahit	NGS	Linear	258.871
vOTU178	contig_2606	29573	51.689	metaFyle	HiFi	Linear	229.138
vOTU178	NODE_6580_length_14028_cov_166.721391	14028	52.5734	metaSPAdes	NGS	Linear	260.71
vOTU178	NODE_7033_length_14885_cov_165.478962	14885	52.7847	hybridmetaSPAdes	Hybrid	Linear	257.278
vOTU178	s11545.ctg013146l	13903	52.6289	HiFiasm-meta	HiFi	Linear	214.003
vOTU178	scf7180000047379	44148	51.4565	MaSuRCA	Hybrid	Linear	154.97
vOTU179	CCL12345__571512	20311	32.1008	Megahit	NGS	Linear	10.5638
vOTU179	NODE_4249_length_22678_cov_6.501304	22678	32.4103	hybridmetaSPAdes	Hybrid	Linear	10.3386
vOTU179	NODE_5083_length_16927_cov_6.311878	16927	32.2207	metaSPAdes	NGS	Linear	10.0687
vOTU179	opera_contig_3714	21520	32.4907	Operams	Hybrid	Linear	9.77871
vOTU18	CCL12345__546918	68530	24.3076	Megahit	NGS	Linear	24.7691
vOTU18	NODE_422_length_77823_cov_15.879269	77823	24.2011	metaSPAdes	NGS	Linear	24.3898
vOTU18	opera_contig_308	77827	24.3502	Operams	Hybrid	Linear	24.6832
vOTU180	CCL12345__339746	19203	33.8333	Megahit	NGS	Linear	11.998
vOTU180	NODE_7418_length_12794_cov_7.394222	12794	34.5631	metaSPAdes	NGS	Linear	11.6065
vOTU180	NODE_8436_length_12794_cov_7.394222	12794	34.5631	hybridmetaSPAdes	Hybrid	Linear	11.6065
vOTU181	contig_1457	44342	61.276	metaFyle	HiFi	Linear	44.1487
vOTU181	opera_contig_3972	23668	60.5881	Operams	Hybrid	Linear	58.546
vOTU181	s1356.ctg001562l	23321	61.8756	HiFiasm-meta	HiFi	Linear	39.2328
vOTU181	scf7180000047239	41889	61.1664	MaSuRCA	Hybrid	Linear	29.9925
vOTU182	CCL12345__295226	13199	51.1327	Megahit	NGS	Linear	23.2075
vOTU182	NODE_5710_length_15572_cov_15.884192	15572	52.2027	metaSPAdes	NGS	Linear	22.9794
vOTU182	NODE_6383_length_16184_cov_15.643375	16184	52.3295	hybridmetaSPAdes	Hybrid	Linear	22.5992
vOTU183	NODE_7944_length_13497_cov_9.073724	13497	67.3113	hybridmetaSPAdes	Hybrid	Linear	13.8149
vOTU183	NODE_8448_length_11569_cov_9.231371	11569	67.0672	metaSPAdes	NGS	Linear	13.9887
vOTU183	opera_contig_7753	13020	67.7035	Operams	Hybrid	Linear	13.5297
vOTU184	NODE_380_length_81754_cov_6.933377	81754	45.1244	metaSPAdes	NGS	Linear	11.1208
vOTU184	NODE_690_length_81754_cov_6.933598	81754	45.1244	hybridmetaSPAdes	Hybrid	Linear	11.1208
vOTU185	CCL12345__368737	32422	33.8073	Megahit	NGS	Linear	13.6623
vOTU185	NODE_2074_length_31436_cov_9.686434	31436	33.0163	metaSPAdes	NGS	Linear	14.7584
vOTU185	NODE_2328_length_36604_cov_9.028400	36604	33.2751	hybridmetaSPAdes	Hybrid	Linear	13.8106
vOTU185	opera_contig_3222	23230	33.6591	Operams	Hybrid	Linear	14.6898
vOTU186	NODE_4759_length_20648_cov_9.872675	20648	42.653	hybridmetaSPAdes	Hybrid	Linear	15.4548
vOTU186	scf7180000050850	23086	43.6542	MaSuRCA	Hybrid	Linear	15.4966
vOTU187	CCL12345__570410	24259	57.8095	Megahit	NGS	Linear	26.5158
vOTU187	NODE_3348_length_22976_cov_16.997121	22976	57.9953	metaSPAdes	NGS	Linear	26.8109
vOTU187	NODE_4187_length_22976_cov_16.997295	22976	57.9953	hybridmetaSPAdes	Hybrid	Linear	26.8109
vOTU187	opera_contig_3540	21741	58.024	Operams	Hybrid	Linear	26.5874
vOTU187	scf7180000048952	31940	57.846	MaSuRCA	Hybrid	Linear	28.6
vOTU188	CCL12345__101228	50895	24.804	Megahit	NGS	Linear	24.0609
vOTU188	NODE_3092_length_24290_cov_15.869693	24290	24.4092	metaSPAdes	NGS	Linear	24.2986
vOTU188	NODE_845_length_72556_cov_15.557316	72556	25.0827	hybridmetaSPAdes	Hybrid	Linear	24.0836
vOTU189	CCL12345__626778	11205	28.1571	Megahit	NGS	Linear	14.2986
vOTU189	NODE_2034_length_31811_cov_9.224336	31811	27.8992	metaSPAdes	NGS	Linear	14.3271
vOTU189	NODE_972_length_66817_cov_8.666876	66817	27.8417	hybridmetaSPAdes	Hybrid	Linear	13.0737
vOTU189	opera_contig_955	48706	28.8691	Operams	Hybrid	Linear	12.3422
vOTU189	s3705.ctg004241l	12844	29.0408	HiFiasm-meta	HiFi	Linear	17.5206
vOTU189	scf7180000048821	44349	29.2521	MaSuRCA	Hybrid	Linear	12.7891
vOTU19	CCL12345__512633	59566	34.2427	Megahit	NGS	Linear	98.1342
vOTU19	contig_1859	33746	35.5894	metaFyle	HiFi	Linear	96.9733
vOTU19	NODE_1059_length_63080_cov_67.549322	63080	34.2216	hybridmetaSPAdes	Hybrid	Linear	94.7188
vOTU19	NODE_688_length_60109_cov_62.980484	60109	34.2544	metaSPAdes	NGS	Linear	99.2055
vOTU19	s2473.ctg002828l	27212	35.6203	HiFiasm-meta	HiFi	Linear	91.1712
vOTU19	scf7180000047762	45482	34.9391	MaSuRCA	Hybrid	Linear	98.0359
vOTU190	CCL12345__118492	18176	34.2705	Megahit	NGS	Linear	21.0107
vOTU190	NODE_3307_length_28061_cov_13.067878	28061	33.8406	hybridmetaSPAdes	Hybrid	Linear	19.829
vOTU190	opera_contig_9488	11772	32.8236	Operams	Hybrid	Linear	16.0562
vOTU190	scf7180000051092	21300	34.0423	MaSuRCA	Hybrid	Linear	21.0318
vOTU191	contig_4001	33878	33.9306	metaFyle	HiFi	Circular	220.557
vOTU191	NODE_5405_length_18522_cov_183.826935	18522	34.9206	hybridmetaSPAdes	Hybrid	Linear	276.442
vOTU191	scf7180000046467	55606	33.7715	MaSuRCA	Hybrid	Linear	92.0795
vOTU192	CCL12345__223681	55208	60.2775	Megahit	NGS	Linear	14.5137
vOTU192	NODE_557_length_67926_cov_9.323732	67926	60.0654	metaSPAdes	NGS	Linear	14.6534
vOTU192	NODE_920_length_69181_cov_9.234036	69181	59.8011	hybridmetaSPAdes	Hybrid	Linear	14.3889
vOTU192	opera_contig_435	68038	60.1355	Operams	Hybrid	Linear	14.6014
vOTU193	NODE_4005_length_23865_cov_1.941705	23865	65.1037	hybridmetaSPAdes	Hybrid	Linear	3.4775
vOTU193	s16277.ctg018598l	25595	65.8801	HiFiasm-meta	HiFi	Linear	3.15862
vOTU194	NODE_6303_length_16318_cov_4.776548	16318	53.2296	hybridmetaSPAdes	Hybrid	Linear	7.59939
vOTU194	NODE_6603_length_14000_cov_5.017210	14000	53.6071	metaSPAdes	NGS	Linear	7.89119
vOTU195	contig_2047	49167	50.5014	metaFyle	HiFi	Circular	482.546
vOTU195	s994.ctg001149l	24999	49.006	HiFiasm-meta	HiFi	Linear	337.351
vOTU195	scf7180000045477	16646	50.787	MaSuRCA	Hybrid	Linear	90.9006
vOTU196	CCL12345__257249	75104	34.8916	Megahit	NGS	Linear	10.3811
vOTU196	NODE_360_length_83900_cov_6.486875	83900	34.8987	metaSPAdes	NGS	Linear	10.3578
vOTU196	NODE_667_length_83900_cov_6.486278	83900	34.8987	hybridmetaSPAdes	Hybrid	Linear	10.3569
vOTU196	opera_contig_1009	44405	35.0861	Operams	Hybrid	Linear	10.4776
vOTU197	CCL12345__489335	24863	35.7238	Megahit	NGS	Linear	7.78424
vOTU197	NODE_2949_length_24998_cov_4.911037	24998	35.7229	metaSPAdes	NGS	Linear	7.76191
vOTU197	NODE_3788_length_25015_cov_4.905849	25015	35.7266	hybridmetaSPAdes	Hybrid	Linear	7.75729
vOTU197	opera_contig_7294	13820	35.8394	Operams	Hybrid	Linear	7.88866
vOTU198	CCL12345__125363	18602	42.6782	Megahit	NGS	Linear	18.5205
vOTU198	NODE_4586_length_18291_cov_11.812514	18291	42.715	metaSPAdes	NGS	Linear	18.6301
vOTU198	NODE_5480_length_18291_cov_11.812733	18291	42.715	hybridmetaSPAdes	Hybrid	Linear	18.6301
vOTU198	opera_contig_4624	18444	42.7293	Operams	Hybrid	Linear	18.5277
vOTU198	scf7180000052403	10702	43.1508	MaSuRCA	Hybrid	Linear	20.4812
vOTU199	CCL12345__198578	10738	29.1023	Megahit	NGS	Linear	10.9359
vOTU199	NODE_4505_length_21683_cov_13.707786	21683	29.733	hybridmetaSPAdes	Hybrid	Linear	13.6611
vOTU199	NODE_9687_length_10416_cov_6.946627	10416	29.1955	metaSPAdes	NGS	Linear	11.0141
vOTU199	opera_contig_5174	17179	29.2508	Operams	Hybrid	Linear	10.4274
vOTU2	CCL12345__496313	57164	32.7146	Megahit	NGS	Linear	22.2645
vOTU2	NODE_685_length_82383_cov_15.014078	82383	32.0357	hybridmetaSPAdes	Hybrid	Linear	23.5859
vOTU2	NODE_7648_length_12492_cov_13.951918	12492	34.2619	metaSPAdes	NGS	Linear	22.0594
vOTU20	CCL12345__607468	81117	24.6533	Megahit	NGS	Linear	45.9947
vOTU20	contig_4617	81194	24.6792	metaFyle	HiFi	Circular	46.0308
vOTU20	NODE_383_length_81486_cov_29.522725	81486	24.6337	metaSPAdes	NGS	Linear	45.9401
vOTU20	NODE_680_length_82456_cov_29.527360	82456	24.7138	hybridmetaSPAdes	Hybrid	Linear	45.3826
vOTU20	opera_contig_3668	22050	26.5805	Operams	Hybrid	Linear	52.4426
vOTU20	s19258.ctg022070l	15334	26.751	HiFiasm-meta	HiFi	Linear	42.5407
vOTU20	s253.ctg000284l	57863	24.5701	HiFiasm-meta	HiFi	Linear	38.0285
vOTU20	scf7180000045438	83649	24.6387	MaSuRCA	Hybrid	Linear	45.0845
vOTU200	CCL12345__623990	49025	36.6752	Megahit	NGS	Linear	15.5272
vOTU200	NODE_1534_length_49496_cov_9.759693	49496	36.5403	hybridmetaSPAdes	Hybrid	Linear	15.4443
vOTU200	NODE_989_length_49046_cov_9.810047	49046	36.6411	metaSPAdes	NGS	Linear	15.5068
vOTU200	opera_contig_819	49721	36.6425	Operams	Hybrid	Linear	15.3998
vOTU201	contig_2867	73824	23.663	metaFyle	HiFi	Linear	43.8656
vOTU201	scf7180000046369	107228	23.3353	MaSuRCA	Hybrid	Linear	43.5272
vOTU202	CCL12345__83466	34974	47.1808	Megahit	NGS	Linear	12.3148
vOTU202	NODE_2985_length_24823_cov_6.718225	24823	47.7058	metaSPAdes	NGS	Linear	10.6935
vOTU202	NODE_3827_length_24823_cov_6.718225	24823	47.7058	hybridmetaSPAdes	Hybrid	Linear	10.6935
vOTU202	opera_contig_2937	24362	47.7957	Operams	Hybrid	Linear	10.7846
vOTU203	NODE_10098_length_10068_cov_10.303805	10068	70.6297	metaSPAdes	NGS	Linear	15.5652
vOTU203	NODE_11227_length_10068_cov_10.300210	10068	70.6297	hybridmetaSPAdes	Hybrid	Linear	15.5626
vOTU203	opera_contig_10974	10413	70.6809	Operams	Hybrid	Linear	15.4965
vOTU204	CCL12345__328018	18770	42.5253	Megahit	NGS	Linear	8.68496
vOTU204	NODE_4413_length_18799_cov_5.560713	18799	42.5714	metaSPAdes	NGS	Linear	8.69339
vOTU204	NODE_5320_length_18799_cov_5.560713	18799	42.5714	hybridmetaSPAdes	Hybrid	Linear	8.69339
vOTU205	CCL12345__156835	10996	66.5515	Megahit	NGS	Linear	117.647
vOTU205	contig_485	15057	63.1135	metaFyle	HiFi	Linear	121.156
vOTU205	NODE_10140_length_10038_cov_78.334769	10038	66.6567	metaSPAdes	NGS	Linear	120.62
vOTU205	NODE_11269_length_10038_cov_78.290193	10038	66.6567	hybridmetaSPAdes	Hybrid	Linear	120.635
vOTU205	s2495.ctg002855c	43729	65.7115	HiFiasm-meta	HiFi	Circular	91.3608
vOTU205	scf7180000059891	10452	66.284	MaSuRCA	Hybrid	Linear	97.8679
vOTU205	scf7180000059892	41140	66.1133	MaSuRCA	Hybrid	Linear	71.4265
vOTU206	contig_4674	66614	62.7886	metaFyle	HiFi	Circular	36.2388
vOTU206	NODE_2745_length_32360_cov_25.969819	32360	57.2002	hybridmetaSPAdes	Hybrid	Linear	36.4703
vOTU206	NODE_3644_length_21569_cov_26.737799	21569	61.9361	metaSPAdes	NGS	Linear	38.0522
vOTU206	s15843.ctg018084l	24387	61.8977	HiFiasm-meta	HiFi	Linear	29.358
vOTU206	scf7180000043972	74572	62.5557	MaSuRCA	Hybrid	Linear	31.2889
vOTU207	NODE_6879_length_13543_cov_27.808422	13543	47.7664	metaSPAdes	NGS	Linear	40.3378
vOTU207	opera_contig_8109	16832	47.9385	Operams	Hybrid	Linear	31.7941
vOTU208	CCL12345__104041	12486	37.3618	Megahit	NGS	Linear	18.2813
vOTU208	NODE_5331_length_16320_cov_11.430987	16320	37.4081	metaSPAdes	NGS	Linear	17.8621
vOTU208	NODE_6301_length_16320_cov_11.430987	16320	37.4081	hybridmetaSPAdes	Hybrid	Linear	17.8621
vOTU209	contig_542	29390	54.7329	metaFyle	HiFi	Linear	499.802
vOTU209	s14654.ctg016696l	10985	54.2012	HiFiasm-meta	HiFi	Linear	489.918
vOTU209	s23555.ctg027198l	13456	55.1798	HiFiasm-meta	HiFi	Linear	548.451
vOTU209	scf7180000049261	15374	54.1759	MaSuRCA	Hybrid	Linear	139.069
vOTU209	scf7180000060206	10404	55.075	MaSuRCA	Hybrid	Linear	367.323
vOTU21	NODE_11305_length_10014_cov_2.499448	10014	58.6179	hybridmetaSPAdes	Hybrid	Linear	4.10138
vOTU21	s15578.ctg017768l	27363	59.2954	HiFiasm-meta	HiFi	Linear	10.7034
vOTU210	CCL12345__105421	28817	45.8202	Megahit	NGS	Linear	10.4835
vOTU210	NODE_2483_length_28049_cov_6.486104	28049	44.8073	metaSPAdes	NGS	Linear	10.4267
vOTU210	NODE_3309_length_28049_cov_6.486104	28049	44.8073	hybridmetaSPAdes	Hybrid	Linear	10.4267
vOTU210	opera_contig_3302	22671	45.5251	Operams	Hybrid	Linear	10.3517
vOTU211	contig_1045	53149	39.8916	metaFyle	HiFi	Linear	779.966
vOTU211	s8563.ctg009751l	10742	42.1709	HiFiasm-meta	HiFi	Linear	444.935
vOTU211	scf7180000060123	20551	39.5017	MaSuRCA	Hybrid	Linear	134.896
vOTU211	scf7180000060175	15164	41.0446	MaSuRCA	Hybrid	Linear	203.394
vOTU211	scf7180000060199	14862	39.7995	MaSuRCA	Hybrid	Linear	115.566
vOTU211	scf7180000060728	13780	40.8345	MaSuRCA	Hybrid	Linear	360.401
vOTU212	NODE_4826_length_20432_cov_12.230652	20432	59.4362	hybridmetaSPAdes	Hybrid	Linear	18.4464
vOTU212	NODE_5492_length_15980_cov_12.943359	15980	59.7059	metaSPAdes	NGS	Linear	19.6806
vOTU212	opera_contig_5570	15919	59.6457	Operams	Hybrid	Linear	19.1664
vOTU212	scf7180000051713	15580	59.5058	MaSuRCA	Hybrid	Linear	19.8373
vOTU213	contig_3653	16168	51.9359	metaFyle	HiFi	Linear	170.707
vOTU213	s3963.ctg004531l	11009	51.5487	HiFiasm-meta	HiFi	Linear	164.345
vOTU213	scf7180000049571	28100	51.2989	MaSuRCA	Hybrid	Linear	102.556
vOTU214	contig_1171	25759	58.694	metaFyle	HiFi	Linear	1967.01
vOTU214	tig00001079	17222	58.4543	HiCanu	HiFi	Linear	1563.44
vOTU215	CCL12345__437022	24110	37.2791	Megahit	NGS	Linear	10.422
vOTU215	NODE_10698_length_10499_cov_6.797013	10499	38.7275	hybridmetaSPAdes	Hybrid	Linear	10.9068
vOTU215	NODE_7214_length_13093_cov_6.307256	13093	36.3171	metaSPAdes	NGS	Linear	10.2225
vOTU215	NODE_8084_length_13294_cov_6.242088	13294	36.6857	hybridmetaSPAdes	Hybrid	Linear	10.1484
vOTU215	NODE_9595_length_10499_cov_6.797013	10499	38.7275	metaSPAdes	NGS	Linear	10.9068
vOTU215	opera_contig_10128	11074	38.4504	Operams	Hybrid	Linear	10.6701
vOTU215	opera_contig_7929	13093	36.3095	Operams	Hybrid	Linear	10.2129
vOTU216	CCL12345__537894	21327	34.0038	Megahit	NGS	Linear	9.06861
vOTU216	NODE_7904_length_12200_cov_6.160478	12200	33.4918	metaSPAdes	NGS	Linear	9.79452
vOTU216	NODE_8925_length_12200_cov_6.161136	12200	33.4918	hybridmetaSPAdes	Hybrid	Linear	9.79452
vOTU216	opera_contig_7525	16320	33.3946	Operams	Hybrid	Linear	9.4052
vOTU216	scf7180000051613	17354	33.462	MaSuRCA	Hybrid	Linear	11.1255
vOTU217	opera_contig_7936	13553	45.4364	Operams	Hybrid	Linear	7.98209
vOTU217	s6442.ctg007310l	13087	45.5949	HiFiasm-meta	HiFi	Linear	15.1013
vOTU218	NODE_4882_length_20276_cov_85.276989	20276	30.6668	hybridmetaSPAdes	Hybrid	Linear	115.552
vOTU218	NODE_7219_length_13084_cov_90.692455	13084	31.7258	metaSPAdes	NGS	Linear	128.031
vOTU218	scf7180000047062	41003	31.0538	MaSuRCA	Hybrid	Linear	101.081
vOTU219	NODE_9319_length_10735_cov_5.199625	10735	31.9329	metaSPAdes	NGS	Linear	7.6035
vOTU219	opera_contig_5534	16451	32.6363	Operams	Hybrid	Linear	7.78173
vOTU22	CCL12345__473807	23434	39.6689	Megahit	NGS	Linear	10.5527
vOTU22	NODE_1898_length_33034_cov_6.324237	33034	40.3524	metaSPAdes	NGS	Linear	10.0288
vOTU22	NODE_2662_length_33034_cov_6.324813	33034	40.3524	hybridmetaSPAdes	Hybrid	Linear	10.0288
vOTU22	opera_contig_1675	33310	40.4203	Operams	Hybrid	Linear	9.94765
vOTU220	NODE_7842_length_13630_cov_4.504972	13630	33.1988	hybridmetaSPAdes	Hybrid	Linear	7.21105
vOTU220	NODE_8868_length_11149_cov_3.999008	11149	30.0924	metaSPAdes	NGS	Linear	6.45695
vOTU220	opera_contig_9907	11252	30.2435	Operams	Hybrid	Linear	6.39236
vOTU221	NODE_4582_length_21402_cov_10.822785	21402	50.771	hybridmetaSPAdes	Hybrid	Linear	16.2149
vOTU221	scf7180000050808	19710	50.9843	MaSuRCA	Hybrid	Linear	16.6158
vOTU222	CCL12345__122955	19061	63.5539	Megahit	NGS	Linear	73.1603
vOTU222	NODE_2295_length_36936_cov_244.950489	36936	62.2536	hybridmetaSPAdes	Hybrid	Linear	232.668
vOTU222	NODE_3426_length_22541_cov_37.146402	22541	63.5154	metaSPAdes	NGS	Linear	58.1424
vOTU222	opera_contig_4348	19020	63.5857	Operams	Hybrid	Linear	72.4779
vOTU222	s2365.ctg002708l	34410	62.9701	HiFiasm-meta	HiFi	Linear	45.7609
vOTU222	scf7180000043278	52629	62.2965	MaSuRCA	Hybrid	Linear	136.132
vOTU223	CCL12345__698242	14863	34.1183	Megahit	NGS	Linear	15.6187
vOTU223	NODE_5604_length_15754_cov_10.476336	15754	34.3024	metaSPAdes	NGS	Linear	15.5213
vOTU223	NODE_6599_length_15754_cov_10.479394	15754	34.3024	hybridmetaSPAdes	Hybrid	Linear	15.5274
vOTU223	opera_contig_6540	14832	34.1626	Operams	Hybrid	Linear	15.5069
vOTU224	contig_4964	38809	62.5757	metaFyle	HiFi	Linear	81.1116
vOTU224	s5222.ctg005943l	15455	62.5364	HiFiasm-meta	HiFi	Linear	77.2397
vOTU224	scf7180000047885	38895	62.427	MaSuRCA	Hybrid	Linear	70.2655
vOTU225	s4027.ctg004598l	10239	66.5885	HiFiasm-meta	HiFi	Linear	19.6506
vOTU225	scf7180000048485	10375	66.6602	MaSuRCA	Hybrid	Linear	22.3798
vOTU226	s14117.ctg016080l	10594	66.868	HiFiasm-meta	HiFi	Linear	119.751
vOTU226	s18361.ctg021033l	17389	65.3862	HiFiasm-meta	HiFi	Linear	154.372
vOTU226	tig00000729	13224	65.8197	HiCanu	HiFi	Linear	246.03
vOTU227	NODE_3177_length_23847_cov_5.693300	23847	64.0374	metaSPAdes	NGS	Linear	8.95016
vOTU227	NODE_4299_length_22504_cov_5.798432	22504	64.0197	hybridmetaSPAdes	Hybrid	Linear	9.09493
vOTU227	opera_contig_4584	18417	63.2405	Operams	Hybrid	Linear	9.60475
vOTU228	NODE_7253_length_13027_cov_6.141998	13027	34.6588	metaSPAdes	NGS	Linear	9.63454
vOTU228	NODE_8735_length_12436_cov_6.174219	12436	34.6816	hybridmetaSPAdes	Hybrid	Linear	9.69551
vOTU228	opera_contig_7286	13827	34.6496	Operams	Hybrid	Linear	9.37062
vOTU229	NODE_8663_length_11357_cov_4.713060	11357	65.6247	metaSPAdes	NGS	Linear	7.9892
vOTU229	NODE_9725_length_11357_cov_4.718015	11357	65.6247	hybridmetaSPAdes	Hybrid	Linear	7.9892
vOTU23	CCL12345__693661	10640	33.609	Megahit	NGS	Linear	84.9239
vOTU23	NODE_10489_length_10674_cov_52.835766	10674	33.2865	hybridmetaSPAdes	Hybrid	Linear	83.583
vOTU23	NODE_9535_length_10554_cov_54.167349	10554	33.5702	metaSPAdes	NGS	Linear	85.6149
vOTU23	opera_contig_16022	10640	33.6278	Operams	Hybrid	Linear	71.8646
vOTU230	CCL12345__113646	11738	31.1893	Megahit	NGS	Linear	12.5446
vOTU230	NODE_9649_length_11434_cov_8.483171	11434	31.1352	hybridmetaSPAdes	Hybrid	Linear	13.0528
vOTU231	NODE_9606_length_10485_cov_49.622723	10485	48.7458	metaSPAdes	NGS	Linear	72.4433
vOTU231	NODE_9999_length_11112_cov_47.506286	11112	48.3261	hybridmetaSPAdes	Hybrid	Linear	69.4022
vOTU232	NODE_2963_length_30590_cov_6.827509	30590	33.3017	hybridmetaSPAdes	Hybrid	Linear	10.5661
vOTU232	opera_contig_1379	40291	33.0099	Operams	Hybrid	Linear	9.16372
vOTU232	scf7180000046148	36084	33.0756	MaSuRCA	Hybrid	Linear	11.3049
vOTU233	CCL12345__18006	31135	38.7891	Megahit	NGS	Linear	12.4754
vOTU233	NODE_4431_length_21961_cov_7.906190	21961	38.9691	hybridmetaSPAdes	Hybrid	Linear	12.2501
vOTU233	NODE_8559_length_11466_cov_8.439839	11466	39.3075	metaSPAdes	NGS	Linear	13.1893
vOTU233	opera_contig_6062	15576	38.6043	Operams	Hybrid	Linear	13.3875
vOTU234	NODE_2112_length_31081_cov_8.041062	31081	35.5684	metaSPAdes	NGS	Linear	12.3752
vOTU234	NODE_2675_length_32942_cov_7.818104	32942	35.8236	hybridmetaSPAdes	Hybrid	Linear	12.0082
vOTU235	CCL12345__243613	11431	51.2379	Megahit	NGS	Linear	16.5558
vOTU235	NODE_10055_length_11051_cov_11.778829	11051	51.1899	hybridmetaSPAdes	Hybrid	Linear	17.5864
vOTU236	contig_1889	59007	54.9274	metaFyle	HiFi	Linear	145.623
vOTU236	opera_contig_10409	11412	52.252	Operams	Hybrid	Linear	112.477
vOTU236	s3034.ctg003459c	65692	54.8255	HiFiasm-meta	HiFi	Circular	126.091
vOTU236	scf7180000043511	70723	55.0175	MaSuRCA	Hybrid	Linear	176.712
vOTU237	opera_contig_20514	11087	55.3982	Operams	Hybrid	Linear	2.44912
vOTU237	s24332.ctg028179l	19671	54.5778	HiFiasm-meta	HiFi	Linear	3.33917
vOTU238	s1634.ctg001874l	11019	55.2319	HiFiasm-meta	HiFi	Linear	38.2277
vOTU238	scf7180000047077	13877	55.1848	MaSuRCA	Hybrid	Linear	42.0567
vOTU239	CCL12345__84693	30537	42.8693	Megahit	NGS	Linear	16.1077
vOTU239	CCL12345__93084	10227	44.627	Megahit	NGS	Linear	9.66091
vOTU239	NODE_602_length_90305_cov_10.315158	90305	44.4339	hybridmetaSPAdes	Hybrid	Linear	15.5132
vOTU239	NODE_6454_length_14219_cov_11.431870	14219	43.4067	metaSPAdes	NGS	Linear	17.8802
vOTU239	opera_contig_8119	15123	44.7927	Operams	Hybrid	Linear	9.03232
vOTU24	CCL12345__230513	13181	30.9764	Megahit	NGS	Linear	63.636
vOTU24	NODE_3724_length_21269_cov_38.947770	21269	31.0029	metaSPAdes	NGS	Linear	59.6215
vOTU24	NODE_4510_length_21664_cov_38.680411	21664	30.9592	hybridmetaSPAdes	Hybrid	Linear	59.2087
vOTU24	opera_contig_4238	22894	31.4362	Operams	Hybrid	Linear	57.6619
vOTU24	s15769.ctg017997l	12570	31.0342	HiFiasm-meta	HiFi	Linear	64.6411
vOTU24	scf7180000047046	67179	30.5289	MaSuRCA	Hybrid	Linear	48.0125
vOTU240	CCL12345__479062	10450	62.5742	Megahit	NGS	Linear	20.845
vOTU240	scf7180000051885	10161	62.3069	MaSuRCA	Hybrid	Linear	21.0162
vOTU241	contig_4478	30052	58.2956	metaFyle	HiFi	Linear	311.695
vOTU241	scf7180000049981	19460	59.3268	MaSuRCA	Hybrid	Linear	82.0904
vOTU241	scf7180000050768	16453	60.5178	MaSuRCA	Hybrid	Linear	61.7839
vOTU241	scf7180000059984	13704	60.3911	MaSuRCA	Hybrid	Linear	116.247
vOTU241	scf7180000059990	11221	60.5739	MaSuRCA	Hybrid	Linear	35.9482
vOTU242	NODE_5307_length_18850_cov_8.816707	18850	41.7878	hybridmetaSPAdes	Hybrid	Linear	11.9231
vOTU242	opera_contig_8048	13130	43.2826	Operams	Hybrid	Linear	11.2665
vOTU243	contig_2482	29374	59.7127	metaFyle	HiFi	Linear	27.4043
vOTU243	opera_contig_9318	12696	59.3179	Operams	Hybrid	Linear	21.9604
vOTU243	scf7180000043245	19679	59.561	MaSuRCA	Hybrid	Linear	17.4708
vOTU243	scf7180000043272	19719	59.0547	MaSuRCA	Hybrid	Linear	21.7406
vOTU244	s15258.ctg017400l	17876	61.3448	HiFiasm-meta	HiFi	Linear	33.3391
vOTU244	scf7180000046180	40044	60.1189	MaSuRCA	Hybrid	Linear	59.589
vOTU245	s14066.ctg016021l	12940	52.0866	HiFiasm-meta	HiFi	Linear	61.8334
vOTU245	scf7180000046470	91217	51.0431	MaSuRCA	Hybrid	Linear	45.8489
vOTU245	scf7180000046632	11919	51.5731	MaSuRCA	Hybrid	Linear	46.4198
vOTU246	s3194.ctg003638l	20735	67.1329	HiFiasm-meta	HiFi	Linear	33.2408
vOTU246	scf7180000044419	17329	67.6208	MaSuRCA	Hybrid	Linear	29.9644
vOTU247	NODE_7256_length_14528_cov_17.506875	14528	55.7957	hybridmetaSPAdes	Hybrid	Linear	23.1028
vOTU247	NODE_7923_length_12176_cov_17.832027	12176	55.8558	metaSPAdes	NGS	Linear	23.8774
vOTU248	contig_2161	13805	62.2021	metaFyle	HiFi	Circular	47.3301
vOTU248	NODE_7685_length_13880_cov_62.953562	13880	62.1542	hybridmetaSPAdes	Hybrid	Linear	94.6484
vOTU249	CCL12345__241684	15122	58.1471	Megahit	NGS	Linear	13.3824
vOTU249	NODE_5279_length_18932_cov_8.862266	18932	58.9689	hybridmetaSPAdes	Hybrid	Linear	13.739
vOTU249	opera_contig_6474	16212	59.129	Operams	Hybrid	Linear	12.326
vOTU25	contig_1285	60492	53.5013	metaFyle	HiFi	Linear	315.031
vOTU25	s2052.ctg002353l	30514	53.7327	HiFiasm-meta	HiFi	Linear	309.174
vOTU25	scf7180000060132	27693	53.6814	MaSuRCA	Hybrid	Linear	145.36
vOTU25	scf7180000061161	48938	53.1877	MaSuRCA	Hybrid	Linear	206.822
vOTU250	NODE_3247_length_28477_cov_18.919534	28477	37.9253	hybridmetaSPAdes	Hybrid	Linear	28.4776
vOTU250	NODE_4398_length_18850_cov_18.958712	18850	37.8515	metaSPAdes	NGS	Linear	28.9554
vOTU251	NODE_1118_length_45545_cov_8.623961	45545	32.952	metaSPAdes	NGS	Linear	13.4619
vOTU251	NODE_1685_length_46679_cov_8.514821	46679	32.897	hybridmetaSPAdes	Hybrid	Linear	13.2976
vOTU252	NODE_10209_length_10901_cov_5.122257	10901	68.269	hybridmetaSPAdes	Hybrid	Linear	8.0532
vOTU252	s20608.ctg023658l	16002	68.8226	HiFiasm-meta	HiFi	Linear	9.83321
vOTU253	s13568.ctg015445l	11067	34.6164	HiFiasm-meta	HiFi	Linear	21.8383
vOTU253	scf7180000050026	26162	36.1096	MaSuRCA	Hybrid	Linear	20.9747
vOTU254	NODE_7243_length_14543_cov_4.185326	14543	65.0485	hybridmetaSPAdes	Hybrid	Linear	6.83165
vOTU254	opera_contig_2530	26574	64.7136	Operams	Hybrid	Linear	6.69301
vOTU255	CCL12345__629215	15142	52.219	Megahit	NGS	Linear	13.8368
vOTU255	opera_contig_3883	20444	50.4353	Operams	Hybrid	Linear	13.884
vOTU256	CCL12345__498144	11880	64.5791	Megahit	NGS	Linear	5.99829
vOTU256	NODE_2748_length_32338_cov_4.801041	32338	63.5692	hybridmetaSPAdes	Hybrid	Linear	7.69194
vOTU257	contig_5055	29706	59.3247	metaFyle	HiFi	Circular	120.311
vOTU257	scf7180000046808	55917	58.8461	MaSuRCA	Hybrid	Linear	55.9791
vOTU257	scf7180000047443	13232	60.4066	MaSuRCA	Hybrid	Linear	39.2959
vOTU258	contig_2968	22348	61.0927	metaFyle	HiFi	Linear	28.0687
vOTU258	s4393.ctg005004l	46765	59.9572	HiFiasm-meta	HiFi	Linear	19.7601
vOTU259	CCL12345__631080	10776	66.4625	Megahit	NGS	Linear	10.8288
vOTU259	NODE_8796_length_11229_cov_6.130034	11229	66.6845	metaSPAdes	NGS	Linear	9.78942
vOTU259	NODE_9876_length_11229_cov_6.128334	11229	66.6845	hybridmetaSPAdes	Hybrid	Linear	9.78942
vOTU259	s14072.ctg016029l	13351	66.6317	HiFiasm-meta	HiFi	Linear	18.9012
vOTU26	opera_contig_7448	14516	56.4067	Operams	Hybrid	Linear	26.8254
vOTU26	scf7180000048340	35989	56.9313	MaSuRCA	Hybrid	Linear	17.4556
vOTU260	CCL12345__398113	12205	58.1483	Megahit	NGS	Linear	17.0566
vOTU260	NODE_8134_length_13206_cov_10.465440	13206	59.4275	hybridmetaSPAdes	Hybrid	Linear	16.5737
vOTU261	CCL12345__168569	10827	43.3084	Megahit	NGS	Linear	164.633
vOTU261	contig_3458	22082	41.4546	metaFyle	HiFi	Linear	137.957
vOTU261	NODE_7618_length_13958_cov_126.503920	13958	42.8356	hybridmetaSPAdes	Hybrid	Linear	178.296
vOTU261	s21416.ctg024629l	11801	43.2845	HiFiasm-meta	HiFi	Linear	128.624
vOTU262	s14596.ctg016630l	12697	34.8271	HiFiasm-meta	HiFi	Linear	104.32
vOTU262	scf7180000046899	25541	34.752	MaSuRCA	Hybrid	Linear	87.5623
vOTU263	opera_contig_10167	11036	63.0029	Operams	Hybrid	Linear	9.2968
vOTU263	scf7180000049848	29365	60.9024	MaSuRCA	Hybrid	Linear	12.5889
vOTU264	contig_487	30815	64.7931	metaFyle	HiFi	Linear	318.72
vOTU264	NODE_4599_length_21294_cov_261.370969	21294	61.4962	hybridmetaSPAdes	Hybrid	Linear	397.747
vOTU264	s4666.ctg005310l	17221	65.9544	HiFiasm-meta	HiFi	Linear	81.8268
vOTU264	s8321.ctg009460l	21198	65.9355	HiFiasm-meta	HiFi	Linear	83.1981
vOTU264	scf7180000044377	33930	65.0251	MaSuRCA	Hybrid	Linear	202.318
vOTU265	NODE_5337_length_16305_cov_7.472677	16305	47.5253	metaSPAdes	NGS	Linear	10.8432
vOTU265	NODE_6308_length_16305_cov_7.470831	16305	47.5253	hybridmetaSPAdes	Hybrid	Linear	10.8432
vOTU266	contig_2822	12798	69.4249	metaFyle	HiFi	Linear	40.5148
vOTU266	s11321.ctg012896l	17352	66.1653	HiFiasm-meta	HiFi	Linear	34.6328
vOTU267	CCL12345__190735	15728	34.6516	Megahit	NGS	Linear	9.26826
vOTU267	NODE_4380_length_22150_cov_5.422132	22150	35.395	hybridmetaSPAdes	Hybrid	Linear	8.68514
vOTU267	NODE_5582_length_15799_cov_5.796939	15799	34.6351	metaSPAdes	NGS	Linear	9.2528
vOTU268	s11127.ctg012681l	10926	59.1799	HiFiasm-meta	HiFi	Linear	404.18
vOTU268	scf7180000060179	12419	58.9097	MaSuRCA	Hybrid	Linear	115.864
vOTU269	NODE_8936_length_11072_cov_13.315240	11072	36.4162	metaSPAdes	NGS	Linear	20.2698
vOTU269	NODE_9294_length_11783_cov_13.019441	11783	36.7054	hybridmetaSPAdes	Hybrid	Linear	19.7317
vOTU27	CCL12345__324003	11244	58.9381	Megahit	NGS	Linear	285.21
vOTU27	contig_533	40074	57.5984	metaFyle	HiFi	Circular	213.126
vOTU27	NODE_4745_length_17842_cov_179.314387	17842	58.4239	metaSPAdes	NGS	Linear	281.834
vOTU27	NODE_5914_length_17190_cov_183.900963	17190	58.4468	hybridmetaSPAdes	Hybrid	Linear	289.38
vOTU27	opera_contig_13296	20460	58.3822	Operams	Hybrid	Linear	247.946
vOTU27	s2170.ctg002485l	17228	57.5865	HiFiasm-meta	HiFi	Linear	53.0532
vOTU27	s2170.ctg010149l	16523	57.4593	HiFiasm-meta	HiFi	Linear	55.8326
vOTU27	s2170.ctg018866l	12456	59.0157	HiFiasm-meta	HiFi	Linear	23.4174
vOTU27	s4149.ctg004733l	14000	57.5286	HiFiasm-meta	HiFi	Linear	42.2554
vOTU27	scf7180000044051	46299	57.9451	MaSuRCA	Hybrid	Linear	152.872
vOTU27	tig00003866	10313	59.1486	HiCanu	HiFi	Linear	205.966
vOTU270	CCL12345__520372	10598	48.6507	Megahit	NGS	Linear	7.10595
vOTU270	opera_contig_11908	12084	47.4512	Operams	Hybrid	Linear	6.3304
vOTU271	NODE_7865_length_12241_cov_6.709667	12241	40.0131	metaSPAdes	NGS	Linear	10.9056
vOTU271	NODE_8889_length_12241_cov_6.709667	12241	40.0131	hybridmetaSPAdes	Hybrid	Linear	10.9057
vOTU272	contig_464	10013	62.5087	metaFyle	HiFi	Circular	69.8055
vOTU272	NODE_11178_length_10113_cov_39.650129	10113	62.5136	hybridmetaSPAdes	Hybrid	Linear	70.6835
vOTU273	CCL12345__268880	20169	59.2989	Megahit	NGS	Linear	8.39248
vOTU273	opera_contig_1982	30521	59.654	Operams	Hybrid	Linear	8.05169
vOTU273	s1748.ctg002010l	21834	60.2638	HiFiasm-meta	HiFi	Linear	16.4892
vOTU274	CCL12345__108081	31474	51.1279	Megahit	NGS	Linear	12.7811
vOTU274	NODE_1212_length_58257_cov_8.079929	58257	50.8643	hybridmetaSPAdes	Hybrid	Linear	12.6377
vOTU275	CCL12345__156905	10148	63.5593	Megahit	NGS	Linear	6.93539
vOTU275	opera_contig_9052	11919	63.4281	Operams	Hybrid	Linear	6.54805
vOTU276	CCL12345__710092	10626	54.1314	Megahit	NGS	Linear	33.5509
vOTU276	NODE_7083_length_13263_cov_22.586841	13263	53.9998	metaSPAdes	NGS	Linear	33.3716
vOTU276	scf7180000052204	11865	54.6481	MaSuRCA	Hybrid	Linear	34.7738
vOTU277	NODE_4712_length_20826_cov_46.745896	20826	30.8317	hybridmetaSPAdes	Hybrid	Linear	69.2568
vOTU277	scf7180000048422	35269	30.8713	MaSuRCA	Hybrid	Linear	62.2978
vOTU278	NODE_6270_length_16401_cov_28.451854	16401	45.1253	hybridmetaSPAdes	Hybrid	Linear	35.9986
vOTU278	NODE_9607_length_10484_cov_29.742641	10484	44.6299	metaSPAdes	NGS	Linear	36.8199
vOTU279	NODE_3546_length_26538_cov_28.732017	26538	40.8245	hybridmetaSPAdes	Hybrid	Linear	40.583
vOTU279	NODE_8915_length_11090_cov_22.506026	11090	44.3012	metaSPAdes	NGS	Linear	33.5823
vOTU28	CCL12345__173530	16657	57.5674	Megahit	NGS	Linear	164.956
vOTU28	contig_4662	39660	58.2375	metaFyle	HiFi	Circular	151.006
vOTU28	NODE_1642_length_35956_cov_96.627476	35956	58.6383	metaSPAdes	NGS	Linear	151.753
vOTU28	NODE_2382_length_35956_cov_96.621264	35956	58.6383	hybridmetaSPAdes	Hybrid	Linear	151.757
vOTU28	opera_contig_1720	37103	58.4265	Operams	Hybrid	Linear	145.553
vOTU28	s10799.ctg012314l	22112	58.2263	HiFiasm-meta	HiFi	Linear	55.8361
vOTU28	s7064.ctg008018c	39664	58.2216	HiFiasm-meta	HiFi	Circular	63.4289
vOTU28	scf7180000043519	47405	58.6077	MaSuRCA	Hybrid	Linear	175.437
vOTU280	NODE_5463_length_16034_cov_4.937793	16034	69.1468	metaSPAdes	NGS	Linear	7.965
vOTU280	NODE_6461_length_16034_cov_4.902059	16034	69.1468	hybridmetaSPAdes	Hybrid	Linear	7.94775
vOTU281	NODE_10919_length_10325_cov_60.125609	10325	42.1017	hybridmetaSPAdes	Hybrid	Linear	80.8146
vOTU281	scf7180000050342	13302	42.0463	MaSuRCA	Hybrid	Linear	82.7264
vOTU282	NODE_1660_length_35749_cov_11.509665	35749	32.8876	metaSPAdes	NGS	Linear	17.6327
vOTU282	NODE_1758_length_45317_cov_11.333989	45317	32.8905	hybridmetaSPAdes	Hybrid	Linear	17.2438
vOTU283	opera_contig_1651	36210	56.1999	Operams	Hybrid	Linear	10.0247
vOTU283	scf7180000048284	34532	56.8835	MaSuRCA	Hybrid	Linear	11.0073
vOTU284	s7002.ctg007940l	14102	66.0261	HiFiasm-meta	HiFi	Linear	174.98
vOTU284	scf7180000049276	13574	66.0085	MaSuRCA	Hybrid	Linear	181.56
vOTU285	CCL12345__216313	16993	43.3178	Megahit	NGS	Linear	14.6518
vOTU285	opera_contig_5918	15693	43.3951	Operams	Hybrid	Linear	14.8246
vOTU286	s6281.ctg007135l	17254	59.8702	HiFiasm-meta	HiFi	Linear	27.4532
vOTU286	scf7180000043216	21267	59.7122	MaSuRCA	Hybrid	Linear	26.3569
vOTU287	NODE_6233_length_14632_cov_6.082253	14632	43.0563	metaSPAdes	NGS	Linear	9.59142
vOTU287	NODE_7191_length_14632_cov_6.082253	14632	43.0563	hybridmetaSPAdes	Hybrid	Linear	9.59142
vOTU288	s18052.ctg020665l	14224	44.214	HiFiasm-meta	HiFi	Linear	75.6393
vOTU288	scf7180000059897	37104	44.4184	MaSuRCA	Hybrid	Linear	73.7142
vOTU289	NODE_9315_length_11762_cov_2.196293	11762	64.8529	hybridmetaSPAdes	Hybrid	Linear	3.72382
vOTU289	opera_contig_13818	10378	64.5115	Operams	Hybrid	Linear	3.89177
vOTU29	CCL12345__597302	47742	32.24	Megahit	NGS	Linear	20.7959
vOTU29	NODE_1026_length_47780_cov_13.350613	47780	32.2206	metaSPAdes	NGS	Linear	20.8871
vOTU29	NODE_1183_length_58961_cov_13.363630	58961	31.9381	hybridmetaSPAdes	Hybrid	Linear	20.7572
vOTU29	opera_contig_4511	18725	32.5714	Operams	Hybrid	Linear	21.8905
vOTU29	scf7180000052523	14041	31.4009	MaSuRCA	Hybrid	Linear	21.9955
vOTU290	CCL12345__161932	19819	51.6575	Megahit	NGS	Linear	20.5605
vOTU291	CCL12345__168763	11000	65.0818	Megahit	NGS	Linear	7.15465
vOTU292	CCL12345__21822	10150	31.5567	Megahit	NGS	Linear	31.2325
vOTU293	CCL12345__259899	14445	46.7705	Megahit	NGS	Linear	8.77803
vOTU294	CCL12345__289966	11994	64.9075	Megahit	NGS	Linear	7.28132
vOTU295	CCL12345__606713	18763	63.6465	Megahit	NGS	Linear	12.9292
vOTU296	CCL12345__705620	25599	29.591	Megahit	NGS	Linear	29.1089
vOTU297	CCL12345__79909	20229	64.2493	Megahit	NGS	Linear	40.055
vOTU298	NODE_10039_length_11068_cov_171.865432	11068	68.3231	hybridmetaSPAdes	Hybrid	Linear	170.972
vOTU299	NODE_10298_length_10837_cov_3.996661	10837	66.1991	hybridmetaSPAdes	Hybrid	Linear	6.7322
vOTU3	s14140.ctg016106l	13883	53.1801	HiFiasm-meta	HiFi	Linear	73.1179
vOTU3	scf7180000046983	15935	53.9504	MaSuRCA	Hybrid	Linear	24.6115
vOTU30	CCL12345__290449	11439	63.9129	Megahit	NGS	Linear	12.3363
vOTU30	NODE_5455_length_18379_cov_6.783126	18379	63.5889	hybridmetaSPAdes	Hybrid	Linear	10.7066
vOTU30	NODE_8879_length_11132_cov_7.915501	11132	64.1035	metaSPAdes	NGS	Linear	12.4964
vOTU30	opera_contig_9729	11424	64.0581	Operams	Hybrid	Linear	12.4486
vOTU300	NODE_10930_length_10323_cov_2.623004	10323	68.3328	hybridmetaSPAdes	Hybrid	Linear	4.43153
vOTU301	NODE_11000_length_10258_cov_8.503087	10258	38.0289	hybridmetaSPAdes	Hybrid	Linear	12.8662
vOTU302	NODE_11136_length_10151_cov_7.503269	10151	56.4772	hybridmetaSPAdes	Hybrid	Linear	10.7699
vOTU303	NODE_1322_length_54900_cov_17.192014	54900	37.0128	hybridmetaSPAdes	Hybrid	Linear	26.1132
vOTU304	NODE_2226_length_37718_cov_66.075459	37718	41.7307	hybridmetaSPAdes	Hybrid	Linear	104.428
vOTU305	NODE_2407_length_35690_cov_23.295468	35690	45.531	hybridmetaSPAdes	Hybrid	Linear	29.7891
vOTU306	NODE_2601_length_33700_cov_18.452133	33700	28.8694	hybridmetaSPAdes	Hybrid	Linear	28.4604
vOTU307	NODE_2990_length_30347_cov_7.075697	30347	31.9076	hybridmetaSPAdes	Hybrid	Linear	10.5071
vOTU308	NODE_3187_length_28913_cov_14.462021	28913	32.584	hybridmetaSPAdes	Hybrid	Linear	21.8677
vOTU309	NODE_3345_length_27840_cov_34.806550	27840	36.8463	hybridmetaSPAdes	Hybrid	Linear	38.2195
vOTU31	CCL12345__250137	102761	51.7473	Megahit	NGS	Linear	19.6549
vOTU31	NODE_2593_length_27268_cov_11.909088	27268	52.2554	metaSPAdes	NGS	Linear	18.8667
vOTU31	NODE_283_length_137655_cov_12.571221	137655	51.5659	hybridmetaSPAdes	Hybrid	Linear	19.7408
vOTU31	NODE_459_length_74913_cov_12.613962	74913	51.5304	metaSPAdes	NGS	Linear	20.0388
vOTU31	opera_contig_2633	25909	51.4454	Operams	Hybrid	Linear	20.7456
vOTU31	opera_contig_3186	23361	51.4148	Operams	Hybrid	Linear	19.2856
vOTU31	opera_contig_984	44916	52.8297	Operams	Hybrid	Linear	19.1357
vOTU31	s1836.ctg002102l	14574	52.7789	HiFiasm-meta	HiFi	Linear	21.3439
vOTU31	s9696.ctg011056l	11626	50.3441	HiFiasm-meta	HiFi	Linear	22.7727
vOTU31	scf7180000050577	19812	50.7975	MaSuRCA	Hybrid	Linear	20.1349
vOTU31	scf7180000050801	16388	54.3202	MaSuRCA	Hybrid	Linear	17.9082
vOTU31	scf7180000051297	14100	51.6454	MaSuRCA	Hybrid	Linear	19.6894
vOTU310	NODE_3833_length_24781_cov_66.715846	24781	63.3187	hybridmetaSPAdes	Hybrid	Linear	96.6984
vOTU311	NODE_4285_length_19203_cov_7.149676	19203	50.3671	metaSPAdes	NGS	Linear	10.9949
vOTU312	NODE_4286_length_22557_cov_146.791485	22557	32.6506	hybridmetaSPAdes	Hybrid	Linear	184.177
vOTU313	NODE_4443_length_21921_cov_7.606695	21921	53.9528	hybridmetaSPAdes	Hybrid	Linear	11.778
vOTU314	NODE_5786_length_17535_cov_9.722826	17535	31.2005	hybridmetaSPAdes	Hybrid	Linear	14.3903
vOTU315	NODE_6025_length_16949_cov_6.773351	16949	34.5861	hybridmetaSPAdes	Hybrid	Linear	10.4583
vOTU316	NODE_6617_length_15716_cov_14.483366	15716	47.9957	hybridmetaSPAdes	Hybrid	Linear	20.7532
vOTU317	NODE_6858_length_13578_cov_19.966945	13578	41.7956	metaSPAdes	NGS	Linear	31.0337
vOTU318	NODE_6929_length_13481_cov_7.294950	13481	58.7271	metaSPAdes	NGS	Linear	11.2261
vOTU319	NODE_7099_length_14797_cov_19.245760	14797	30.986	hybridmetaSPAdes	Hybrid	Linear	30.0618
vOTU32	CCL12345__511966	17034	63.8194	Megahit	NGS	Linear	30.9444
vOTU32	contig_4941	31890	61.6526	metaFyle	HiFi	Linear	27.7273
vOTU32	NODE_5751_length_15501_cov_21.641007	15501	64.3571	metaSPAdes	NGS	Linear	32.7912
vOTU32	opera_contig_3860	29118	62.6314	Operams	Hybrid	Linear	26.3897
vOTU320	NODE_7636_length_13931_cov_7.926564	13931	67.8343	hybridmetaSPAdes	Hybrid	Linear	11.7883
vOTU321	NODE_7677_length_13890_cov_53.788435	13890	41.7927	hybridmetaSPAdes	Hybrid	Linear	73.309
vOTU322	NODE_7779_length_12338_cov_11.995604	12338	49.9838	metaSPAdes	NGS	Linear	18.494
vOTU323	NODE_8122_length_13235_cov_3.899241	13235	56.0484	hybridmetaSPAdes	Hybrid	Linear	6.21513
vOTU324	NODE_8358_length_12889_cov_86.829437	12889	33.7807	hybridmetaSPAdes	Hybrid	Linear	109.377
vOTU325	NODE_9700_length_11381_cov_30.082024	11381	66.2508	hybridmetaSPAdes	Hybrid	Linear	38.0155
vOTU326	NODE_9864_length_11239_cov_8.322783	11239	51.7662	hybridmetaSPAdes	Hybrid	Linear	10.6856
vOTU327	contig_3055	13103	32.9695	metaFyle	HiFi	Linear	98.2338
vOTU328	contig_3311	21556	36.2451	metaFyle	HiFi	Linear	80.9238
vOTU329	contig_4778	26753	49.4673	metaFyle	HiFi	Linear	200.901
vOTU33	CCL12345__34768	13491	46.4532	Megahit	NGS	Linear	13.4366
vOTU33	NODE_5031_length_17072_cov_9.774578	17072	46.1926	metaSPAdes	NGS	Linear	13.8972
vOTU33	NODE_5520_length_18172_cov_9.666060	18172	46.4946	hybridmetaSPAdes	Hybrid	Linear	13.8571
vOTU330	opera_contig_10067	12336	65.1265	Operams	Hybrid	Linear	6.2118
vOTU331	opera_contig_10784	10670	60.7216	Operams	Hybrid	Linear	6.24943
vOTU332	opera_contig_10791	14187	65.3627	Operams	Hybrid	Linear	207.118
vOTU333	opera_contig_10801	10882	66.4676	Operams	Hybrid	Linear	18.3521
vOTU334	opera_contig_10900	10761	61.2397	Operams	Hybrid	Linear	8.5777
vOTU335	opera_contig_11025	14247	66.2174	Operams	Hybrid	Linear	45.538
vOTU336	opera_contig_11221	10364	35.4979	Operams	Hybrid	Linear	9.83386
vOTU337	opera_contig_12710	12613	66.1064	Operams	Hybrid	Linear	6.47629
vOTU338	opera_contig_1762148	22624	63.5608	Operams	Hybrid	Linear	5.10661
vOTU339	opera_contig_2146	28994	35.4798	Operams	Hybrid	Linear	7.48072
vOTU34	CCL12345__193435	37892	54.724	Megahit	NGS	Linear	77.4865
vOTU34	contig_2288	44283	55.1679	metaFyle	HiFi	Linear	80.8745
vOTU34	contig_4996	56641	57.1512	metaFyle	HiFi	Linear	88.5491
vOTU34	NODE_1354_length_53988_cov_52.786476	53988	52.7488	hybridmetaSPAdes	Hybrid	Linear	79.592
vOTU34	NODE_1500_length_38081_cov_49.689397	38081	54.736	metaSPAdes	NGS	Linear	77.8096
vOTU34	NODE_1968_length_41660_cov_48.718928	41660	54.8224	hybridmetaSPAdes	Hybrid	Linear	76.3771
vOTU34	opera_contig_7722	24644	57.1417	Operams	Hybrid	Linear	74.9238
vOTU34	opera_contig_8328	12873	59.3257	Operams	Hybrid	Linear	64.3931
vOTU34	opera_contig_9205	11838	55.3641	Operams	Hybrid	Linear	86.6236
vOTU34	s8598.ctg009787l	11270	59.3966	HiFiasm-meta	HiFi	Linear	57.9553
vOTU34	s9386.ctg010685l	33982	53.9786	HiFiasm-meta	HiFi	Linear	86.7922
vOTU34	scf7180000045167	103620	56.2961	MaSuRCA	Hybrid	Linear	72.5786
vOTU340	opera_contig_21931	10148	47.4182	Operams	Hybrid	Linear	0.561212
vOTU341	opera_contig_3489	23460	43.8619	Operams	Hybrid	Linear	93.2939
vOTU342	opera_contig_4432	18836	67.7957	Operams	Hybrid	Linear	7.68399
vOTU343	opera_contig_5041	17349	55.4268	Operams	Hybrid	Linear	6.63451
vOTU344	opera_contig_5353	16589	68.3947	Operams	Hybrid	Linear	26.1563
vOTU345	opera_contig_5715	16146	31.8283	Operams	Hybrid	Linear	7.63722
vOTU346	opera_contig_6440	16343	35.3791	Operams	Hybrid	Linear	41.8988
vOTU347	opera_contig_7045	18148	55.0749	Operams	Hybrid	Linear	5.15891
vOTU348	opera_contig_7307	13926	60.4265	Operams	Hybrid	Linear	6.51503
vOTU349	opera_contig_8237	12763	45.2715	Operams	Hybrid	Linear	5.88805
vOTU35	contig_4236	25699	64.6134	metaFyle	HiFi	Linear	3.77365
vOTU35	NODE_4334_length_22343_cov_2.284727	22343	64.5661	hybridmetaSPAdes	Hybrid	Linear	3.9266
vOTU35	opera_contig_5070	22299	64.6038	Operams	Hybrid	Linear	3.81981
vOTU35	s1222.ctg001410l	25681	64.5613	HiFiasm-meta	HiFi	Linear	4.95237
vOTU350	opera_contig_8477	12498	45.4313	Operams	Hybrid	Linear	7.16683
vOTU351	opera_contig_8853	11788	65.7448	Operams	Hybrid	Linear	7.15226
vOTU352	opera_contig_8891	12101	32.4519	Operams	Hybrid	Linear	5.87315
vOTU353	opera_contig_8987	13755	55.3617	Operams	Hybrid	Linear	5.03043
vOTU354	opera_contig_9252	11831	51.9229	Operams	Hybrid	Linear	28.094
vOTU355	opera_contig_9495	11876	61.1317	Operams	Hybrid	Linear	7.37796
vOTU356	s10489.ctg011959l	12332	68.4074	HiFiasm-meta	HiFi	Linear	13.0324
vOTU357	s10539.ctg012013l	14520	33.3333	HiFiasm-meta	HiFi	Linear	135.174
vOTU358	s10719.ctg012217l	18707	45.94	HiFiasm-meta	HiFi	Linear	59.3224
vOTU359	s10743.ctg012245l	11927	64.6768	HiFiasm-meta	HiFi	Linear	7.62919
vOTU36	CCL12345__298720	23114	49.2429	Megahit	NGS	Linear	18.0547
vOTU36	NODE_4336_length_22320_cov_11.452863	22320	49.0995	hybridmetaSPAdes	Hybrid	Linear	18.0972
vOTU36	NODE_8435_length_11584_cov_11.231677	11584	48.3598	metaSPAdes	NGS	Linear	18.0373
vOTU36	NODE_9253_length_10791_cov_11.688711	10791	49.9583	metaSPAdes	NGS	Linear	18.1459
vOTU36	opera_contig_5624	16281	49.2046	Operams	Hybrid	Linear	18.5843
vOTU360	s12125.ctg013808l	39729	40.8543	HiFiasm-meta	HiFi	Linear	59.66
vOTU361	s13113.ctg014926l	11424	60.4779	HiFiasm-meta	HiFi	Linear	10.6473
vOTU362	s13506.ctg015374l	30439	66.5101	HiFiasm-meta	HiFi	Linear	23.6003
vOTU363	s13933.ctg015864l	10675	58.2389	HiFiasm-meta	HiFi	Linear	8.53102
vOTU364	s14711.ctg016762l	14379	55.9357	HiFiasm-meta	HiFi	Linear	38.4903
vOTU365	s1477.ctg001696l	22877	63.3431	HiFiasm-meta	HiFi	Linear	34.212
vOTU366	s15025.ctg017127l	13642	68.6263	HiFiasm-meta	HiFi	Linear	10.2525
vOTU367	s15801.ctg018034l	14165	51.8532	HiFiasm-meta	HiFi	Linear	115.793
vOTU368	s17820.ctg020393l	14012	69.1907	HiFiasm-meta	HiFi	Linear	8.2465
vOTU369	s1805.ctg002071l	26284	61.4518	HiFiasm-meta	HiFi	Linear	25.8992
vOTU37	contig_1762	38367	61.0316	metaFyle	HiFi	Circular	191.211
vOTU37	s2825.ctg003230l	22895	61.2099	HiFiasm-meta	HiFi	Linear	88.1332
vOTU37	s2825.ctg015368l	23912	61.191	HiFiasm-meta	HiFi	Linear	97.5404
vOTU37	s2912.ctg003323c	39241	60.526	HiFiasm-meta	HiFi	Circular	99.5705
vOTU37	scf7180000045923	29768	60.995	MaSuRCA	Hybrid	Linear	136.836
vOTU370	s1913.ctg002194l	23680	67.0355	HiFiasm-meta	HiFi	Linear	19.2732
vOTU371	s19301.ctg022116l	16212	29.9161	HiFiasm-meta	HiFi	Linear	86.0858
vOTU372	s19605.ctg022478l	13079	66.4271	HiFiasm-meta	HiFi	Linear	16.7206
vOTU373	s19788.ctg022694l	13438	55.9682	HiFiasm-meta	HiFi	Linear	101.964
vOTU374	s19894.ctg022818l	17104	40.3064	HiFiasm-meta	HiFi	Linear	125.132
vOTU375	s19929.ctg022860l	16411	37.4566	HiFiasm-meta	HiFi	Linear	10.5463
vOTU376	s20042.ctg022987l	13699	66.472	HiFiasm-meta	HiFi	Linear	64.5935
vOTU377	s20406.ctg023416l	10212	34.3224	HiFiasm-meta	HiFi	Linear	274.14
vOTU378	s20845.ctg023940l	16844	56.3227	HiFiasm-meta	HiFi	Linear	4.42297
vOTU379	s21117.ctg024273l	13087	63.9337	HiFiasm-meta	HiFi	Linear	11.6346
vOTU38	NODE_2460_length_35159_cov_26.550849	35159	41.4915	hybridmetaSPAdes	Hybrid	Linear	37.5431
vOTU38	scf7180000050650	17340	44.4118	MaSuRCA	Hybrid	Linear	39.658
vOTU38	scf7180000050744	11082	42.1765	MaSuRCA	Hybrid	Linear	29.875
vOTU380	s21156.ctg024322l	16884	59.3284	HiFiasm-meta	HiFi	Linear	22.8474
vOTU381	s21476.ctg024703l	14462	52.0951	HiFiasm-meta	HiFi	Linear	87.1513
vOTU382	s22000.ctg025311l	21052	53.2063	HiFiasm-meta	HiFi	Linear	413.613
vOTU383	s22072.ctg025396l	11309	68.5118	HiFiasm-meta	HiFi	Linear	14.2713
vOTU384	s22681.ctg026117l	17315	53.6702	HiFiasm-meta	HiFi	Linear	46.6922
vOTU385	s22958.ctg026465l	11249	62.21	HiFiasm-meta	HiFi	Linear	19.5127
vOTU386	s23702.ctg027397l	10530	68.5375	HiFiasm-meta	HiFi	Linear	9.97091
vOTU387	s26399.ctg030902l	11512	64.6369	HiFiasm-meta	HiFi	Linear	9.06566
vOTU388	s3653.ctg004183l	11955	60.4684	HiFiasm-meta	HiFi	Linear	9.95324
vOTU389	s3748.ctg004290l	20205	61.2967	HiFiasm-meta	HiFi	Linear	3.79616
vOTU39	CCL12345__513639	23461	34.8919	Megahit	NGS	Linear	24.0012
vOTU39	CCL12345__590362	83756	35.1772	Megahit	NGS	Linear	24.113
vOTU39	NODE_365_length_83230_cov_15.280902	83230	35.2121	metaSPAdes	NGS	Linear	24.1642
vOTU39	NODE_91_length_236718_cov_15.591326	236718	34.6678	hybridmetaSPAdes	Hybrid	Linear	24.5266
vOTU39	NODE_923_length_50785_cov_14.901163	50785	34.9552	metaSPAdes	NGS	Linear	23.4854
vOTU39	opera_contig_426	68348	34.9491	Operams	Hybrid	Linear	23.5109
vOTU39	opera_contig_466	65688	35.0688	Operams	Hybrid	Linear	24.4738
vOTU39	s7387.ctg008404l	21675	34.5144	HiFiasm-meta	HiFi	Linear	25.2855
vOTU39	scf7180000047857	51319	35.1897	MaSuRCA	Hybrid	Linear	23.5556
vOTU39	scf7180000047968	45308	34.8305	MaSuRCA	Hybrid	Linear	23.722
vOTU390	s3787.ctg004335l	13607	59.925	HiFiasm-meta	HiFi	Linear	18.8578
vOTU391	s4026.ctg004597l	10891	60.3893	HiFiasm-meta	HiFi	Linear	9.9798
vOTU392	s4717.ctg005370l	10559	67.7621	HiFiasm-meta	HiFi	Linear	6.16082
vOTU393	s4753.ctg005414l	10362	62.1984	HiFiasm-meta	HiFi	Linear	8.29534
vOTU394	s5056.ctg005752l	13226	20.4899	HiFiasm-meta	HiFi	Linear	4.71834
vOTU395	s5435.ctg006182l	52091	69.8662	HiFiasm-meta	HiFi	Linear	20.5161
vOTU396	s5526.ctg006284l	31441	60.0394	HiFiasm-meta	HiFi	Linear	57.8362
vOTU397	s5554.ctg006314l	12538	54.1314	HiFiasm-meta	HiFi	Linear	324.758
vOTU398	s5635.ctg006403l	14786	66.4818	HiFiasm-meta	HiFi	Linear	39.1581
vOTU399	s5670.ctg006444l	10544	36.4473	HiFiasm-meta	HiFi	Linear	21.2693
vOTU4	CCL12345__22341	22430	56.4556	Megahit	NGS	Linear	22.6633
vOTU4	NODE_1627_length_47674_cov_16.020706	47674	55.1076	hybridmetaSPAdes	Hybrid	Linear	24.9342
vOTU4	NODE_3316_length_23138_cov_14.924793	23138	56.1112	metaSPAdes	NGS	Linear	23.2865
vOTU4	opera_contig_1658	34222	56.1481	Operams	Hybrid	Linear	25.8031
vOTU40	CCL12345__470104	11215	48.3727	Megahit	NGS	Linear	48.3413
vOTU40	NODE_9477_length_10607_cov_32.987301	10607	49.1562	metaSPAdes	NGS	Linear	49.731
vOTU40	s6717.ctg007611l	18395	49.7635	HiFiasm-meta	HiFi	Linear	50.7065
vOTU40	scf7180000060121	59324	49.3712	MaSuRCA	Hybrid	Linear	83.7143
vOTU400	s6445.ctg007313l	21078	60.1907	HiFiasm-meta	HiFi	Linear	10.6803
vOTU401	s6636.ctg007526l	10577	61.6432	HiFiasm-meta	HiFi	Linear	9.22106
vOTU402	s6640.ctg007531l	38548	65.827	HiFiasm-meta	HiFi	Linear	3.54209
vOTU403	s7066.ctg008022l	12669	65.6879	HiFiasm-meta	HiFi	Linear	4.70046
vOTU404	s7817.ctg008892l	11007	46.5431	HiFiasm-meta	HiFi	Linear	173.013
vOTU405	s8241.ctg009370l	17234	61.6804	HiFiasm-meta	HiFi	Linear	10.8119
vOTU406	s8916.ctg010146l	12506	57.9002	HiFiasm-meta	HiFi	Linear	3.72054
vOTU407	s8925.ctg010156l	12781	63.0389	HiFiasm-meta	HiFi	Linear	6.10363
vOTU408	s9180.ctg010447l	52842	30.6253	HiFiasm-meta	HiFi	Linear	121.846
vOTU409	s946.ctg001095l	12438	35.6488	HiFiasm-meta	HiFi	Linear	33.2498
vOTU41	CCL12345__475079	15646	62.4569	Megahit	NGS	Linear	12.5937
vOTU41	NODE_7177_length_13140_cov_7.808865	13140	63.8508	metaSPAdes	NGS	Linear	12.1988
vOTU41	NODE_8174_length_13140_cov_7.808865	13140	63.8508	hybridmetaSPAdes	Hybrid	Linear	12.1988
vOTU41	opera_contig_3546	21716	61.4478	Operams	Hybrid	Linear	12.5627
vOTU410	s9633.ctg010978l	14567	57.8362	HiFiasm-meta	HiFi	Linear	16.126
vOTU411	scf7180000041756	38443	65.7129	MaSuRCA	Hybrid	Linear	37.9418
vOTU412	scf7180000041852	57022	61.0817	MaSuRCA	Hybrid	Linear	328.261
vOTU413	scf7180000041912	26076	68.4538	MaSuRCA	Hybrid	Linear	27.9572
vOTU414	scf7180000042036	11438	68.185	MaSuRCA	Hybrid	Linear	30.9938
vOTU415	scf7180000042093	21263	66.0067	MaSuRCA	Hybrid	Linear	16.0371
vOTU416	scf7180000042117	107693	34.2436	MaSuRCA	Hybrid	Linear	70.5145
vOTU417	scf7180000042756	11987	69.2834	MaSuRCA	Hybrid	Linear	18.6422
vOTU418	scf7180000042832	47871	62.8314	MaSuRCA	Hybrid	Linear	17.4616
vOTU419	scf7180000043028	41810	51.1528	MaSuRCA	Hybrid	Linear	76.6153
vOTU42	CCL12345__355157	22422	64.3475	Megahit	NGS	Linear	11.4404
vOTU42	NODE_3342_length_22995_cov_7.089669	22995	64.2009	metaSPAdes	NGS	Linear	11.1788
vOTU42	NODE_4064_length_23531_cov_15.745314	23531	64.5659	hybridmetaSPAdes	Hybrid	Linear	23.4947
vOTU42	opera_contig_5884	15829	64.6851	Operams	Hybrid	Linear	12.0506
vOTU42	s6529.ctg007403l	15378	64.8914	HiFiasm-meta	HiFi	Linear	17.6485
vOTU42	scf7180000052249	14365	65.2419	MaSuRCA	Hybrid	Linear	11.6984
vOTU420	scf7180000043541	12859	51.6448	MaSuRCA	Hybrid	Linear	188.413
vOTU421	scf7180000043941	17198	67.8625	MaSuRCA	Hybrid	Linear	28.1055
vOTU422	scf7180000044165	11961	68.5979	MaSuRCA	Hybrid	Linear	30.3268
vOTU423	scf7180000044446	18970	68.2288	MaSuRCA	Hybrid	Linear	18.907
vOTU424	scf7180000044783	11006	67.545	MaSuRCA	Hybrid	Linear	20.315
vOTU425	scf7180000045143	63339	44.5855	MaSuRCA	Hybrid	Linear	66.931
vOTU426	scf7180000045504	10858	64.8186	MaSuRCA	Hybrid	Linear	25.0051
vOTU427	scf7180000045546	143126	34.383	MaSuRCA	Hybrid	Linear	117.616
vOTU428	scf7180000045596	18543	49.4364	MaSuRCA	Hybrid	Linear	68.6406
vOTU429	scf7180000045933	150443	44.9027	MaSuRCA	Hybrid	Linear	11.0299
vOTU43	CCL12345__180953	11473	58.9645	Megahit	NGS	Linear	9.55074
vOTU43	NODE_10188_length_10913_cov_6.224259	10913	59.1863	hybridmetaSPAdes	Hybrid	Linear	9.91387
vOTU43	NODE_9108_length_10913_cov_6.224259	10913	59.1863	metaSPAdes	NGS	Linear	9.91387
vOTU43	opera_contig_11464	10176	59.1195	Operams	Hybrid	Linear	9.76162
vOTU430	scf7180000046197	15470	52.159	MaSuRCA	Hybrid	Linear	38.6992
vOTU431	scf7180000046200	24711	54.7206	MaSuRCA	Hybrid	Linear	74.6129
vOTU432	scf7180000046207	14986	55.038	MaSuRCA	Hybrid	Linear	74.9776
vOTU433	scf7180000046700	52353	33.8529	MaSuRCA	Hybrid	Linear	104.006
vOTU434	scf7180000046757	11265	55.0999	MaSuRCA	Hybrid	Linear	27.5407
vOTU435	scf7180000046779	10847	55.9417	MaSuRCA	Hybrid	Linear	29.4829
vOTU436	scf7180000046792	10395	53.7566	MaSuRCA	Hybrid	Linear	21.143
vOTU437	scf7180000046970	17089	63.3039	MaSuRCA	Hybrid	Linear	8.57559
vOTU438	scf7180000047146	12381	54.099	MaSuRCA	Hybrid	Linear	66.0102
vOTU439	scf7180000047234	35103	32.5756	MaSuRCA	Hybrid	Linear	59.8
vOTU44	CCL12345__214250	24100	51.9793	Megahit	NGS	Linear	19.3543
vOTU44	NODE_3149_length_23987_cov_12.342554	23987	51.9865	metaSPAdes	NGS	Linear	19.45
vOTU44	opera_contig_3169	23234	52.0875	Operams	Hybrid	Linear	19.5557
vOTU440	scf7180000047327	11403	51.5303	MaSuRCA	Hybrid	Linear	64.8056
vOTU441	scf7180000047399	30012	40.6038	MaSuRCA	Hybrid	Linear	169.531
vOTU442	scf7180000047757	23925	38.3114	MaSuRCA	Hybrid	Linear	69.7309
vOTU443	scf7180000047806	28243	41.536	MaSuRCA	Hybrid	Linear	57.5019
vOTU444	scf7180000047881	11647	42.6032	MaSuRCA	Hybrid	Linear	68.3002
vOTU445	scf7180000047930	10973	59.9745	MaSuRCA	Hybrid	Linear	91.0662
vOTU446	scf7180000048070	16459	62.0269	MaSuRCA	Hybrid	Linear	10.5706
vOTU447	scf7180000048102	14314	66.2638	MaSuRCA	Hybrid	Linear	12.0424
vOTU448	scf7180000048176	38635	34.2746	MaSuRCA	Hybrid	Linear	91.8204
vOTU449	scf7180000048359	11871	64.3585	MaSuRCA	Hybrid	Linear	46.3621
vOTU45	NODE_3696_length_25576_cov_27.734062	25576	50.0078	hybridmetaSPAdes	Hybrid	Linear	39.4101
vOTU45	NODE_4139_length_19676_cov_30.541665	19676	49.7408	metaSPAdes	NGS	Linear	43.8458
vOTU45	s15048.ctg017154l	18026	50.111	HiFiasm-meta	HiFi	Linear	42.323
vOTU45	scf7180000049398	29555	49.7818	MaSuRCA	Hybrid	Linear	40.7767
vOTU450	scf7180000048559	37572	27.8771	MaSuRCA	Hybrid	Linear	31.7228
vOTU451	scf7180000048724	34671	43.1081	MaSuRCA	Hybrid	Linear	63.8593
vOTU452	scf7180000048730	17886	31.7287	MaSuRCA	Hybrid	Linear	71.7456
vOTU453	scf7180000048860	30998	48.2418	MaSuRCA	Hybrid	Linear	76.9772
vOTU454	scf7180000048944	37307	58.5306	MaSuRCA	Hybrid	Linear	16.5294
vOTU455	scf7180000048976	10852	54.0269	MaSuRCA	Hybrid	Linear	151.746
vOTU456	scf7180000049002	24345	59.2565	MaSuRCA	Hybrid	Linear	19.1246
vOTU457	scf7180000049032	10072	55.9968	MaSuRCA	Hybrid	Linear	43.6434
vOTU458	scf7180000049035	27453	24.6895	MaSuRCA	Hybrid	Linear	21.9681
vOTU459	scf7180000049153	30994	47.9835	MaSuRCA	Hybrid	Linear	55.6162
vOTU46	CCL12345__67413	24870	32.1994	Megahit	NGS	Linear	73.68
vOTU46	NODE_2506_length_34655_cov_44.180116	34655	31.929	hybridmetaSPAdes	Hybrid	Linear	68.7264
vOTU46	NODE_3593_length_21775_cov_45.314365	21775	32.3582	metaSPAdes	NGS	Linear	70.4729
vOTU46	scf7180000049650	24299	32.3758	MaSuRCA	Hybrid	Linear	73.9575
vOTU460	scf7180000049199	24777	48.319	MaSuRCA	Hybrid	Linear	49.4782
vOTU461	scf7180000049224	26225	59.1954	MaSuRCA	Hybrid	Linear	21.6825
vOTU462	scf7180000049251	20779	51.8071	MaSuRCA	Hybrid	Linear	145.883
vOTU463	scf7180000049303	28418	55.2854	MaSuRCA	Hybrid	Linear	61.3687
vOTU464	scf7180000049702	19014	37.6302	MaSuRCA	Hybrid	Linear	47.6093
vOTU465	scf7180000049757	28643	56.0381	MaSuRCA	Hybrid	Linear	18.7853
vOTU466	scf7180000049827	19640	59.8116	MaSuRCA	Hybrid	Linear	16.4853
vOTU467	scf7180000049898	20468	57.9588	MaSuRCA	Hybrid	Linear	42.2458
vOTU468	scf7180000049935	21400	56.0701	MaSuRCA	Hybrid	Linear	28.0106
vOTU469	scf7180000049952	27173	46.7486	MaSuRCA	Hybrid	Linear	70.5725
vOTU47	CCL12345__373982	36109	48.3647	Megahit	NGS	Linear	35.6369
vOTU47	NODE_1745_length_34771_cov_22.578436	34771	48.4916	metaSPAdes	NGS	Linear	35.6553
vOTU47	NODE_1788_length_44687_cov_50.322885	44687	47.374	hybridmetaSPAdes	Hybrid	Linear	75.7876
vOTU47	opera_contig_1834	31347	48.4257	Operams	Hybrid	Linear	36.5999
vOTU47	s16232.ctg018546l	24270	48.0882	HiFiasm-meta	HiFi	Linear	33.8197
vOTU47	s9137.ctg010398l	13458	46.6934	HiFiasm-meta	HiFi	Linear	43.3556
vOTU470	scf7180000050133	10301	66.8673	MaSuRCA	Hybrid	Linear	14.1383
vOTU471	scf7180000050319	19618	51.7637	MaSuRCA	Hybrid	Linear	84.5329
vOTU472	scf7180000050396	17022	59.3174	MaSuRCA	Hybrid	Linear	15.0663
vOTU473	scf7180000050518	14362	36.4504	MaSuRCA	Hybrid	Linear	46.4246
vOTU474	scf7180000050553	14110	52.7144	MaSuRCA	Hybrid	Linear	41.6958
vOTU475	scf7180000050915	19579	64.4977	MaSuRCA	Hybrid	Linear	19.3098
vOTU476	scf7180000051009	10481	64.8221	MaSuRCA	Hybrid	Linear	7.50353
vOTU477	scf7180000051060	10683	47.5615	MaSuRCA	Hybrid	Linear	49.3289
vOTU478	scf7180000051089	19309	58.5996	MaSuRCA	Hybrid	Linear	38.2421
vOTU479	scf7180000051111	14793	58.7508	MaSuRCA	Hybrid	Linear	42.67
vOTU48	CCL12345__520393	28205	43.6873	Megahit	NGS	Linear	220.781
vOTU48	contig_4396	139208	45.4521	metaFyle	HiFi	Circular	220.065
vOTU48	NODE_1976_length_41602_cov_148.292753	41602	45.3175	hybridmetaSPAdes	Hybrid	Linear	217.498
vOTU48	NODE_342_length_88267_cov_142.698533	88267	45.5323	metaSPAdes	NGS	Linear	217.546
vOTU48	NODE_3518_length_26695_cov_135.029092	26695	43.4501	hybridmetaSPAdes	Hybrid	Linear	214.086
vOTU48	opera_contig_40078	10467	42.1706	Operams	Hybrid	Linear	162.415
vOTU48	opera_contig_6294	17911	43.0908	Operams	Hybrid	Linear	213.506
vOTU48	s351.ctg000398c	139202	45.4541	HiFiasm-meta	HiFi	Circular	206.726
vOTU48	scf7180000042739	152880	45.7241	MaSuRCA	Hybrid	Linear	205.965
vOTU48	scf7180000047004	11547	42.4526	MaSuRCA	Hybrid	Linear	48.8586
vOTU480	scf7180000051137	14115	47.3185	MaSuRCA	Hybrid	Linear	64.8338
vOTU481	scf7180000051210	15843	45.812	MaSuRCA	Hybrid	Linear	22.4394
vOTU482	scf7180000051453	14409	38.3094	MaSuRCA	Hybrid	Linear	59.5947
vOTU483	scf7180000051482	17924	47.4001	MaSuRCA	Hybrid	Linear	73.5467
vOTU484	scf7180000051624	10502	52.8566	MaSuRCA	Hybrid	Linear	22.1689
vOTU485	scf7180000051640	19103	62.9849	MaSuRCA	Hybrid	Linear	13.7249
vOTU486	scf7180000051644	11284	59.4027	MaSuRCA	Hybrid	Linear	33.8025
vOTU487	scf7180000051837	16587	53.8675	MaSuRCA	Hybrid	Linear	114.954
vOTU488	scf7180000051860	13717	65.5391	MaSuRCA	Hybrid	Linear	13.1981
vOTU489	scf7180000051917	11701	32.7322	MaSuRCA	Hybrid	Linear	24.4304
vOTU49	opera_contig_14851	11791	67.1105	Operams	Hybrid	Linear	56.5091
vOTU49	s1609.ctg001846l	43665	66.4377	HiFiasm-meta	HiFi	Linear	54.7224
vOTU49	scf7180000041867	13177	67.9214	MaSuRCA	Hybrid	Linear	48.8551
vOTU49	tig00002457	12090	68.4119	HiCanu	HiFi	Linear	73.3081
vOTU490	scf7180000052318	13655	36.9535	MaSuRCA	Hybrid	Linear	13.7265
vOTU491	scf7180000053648	10759	39.223	MaSuRCA	Hybrid	Linear	19.9292
vOTU492	scf7180000053784	12079	62.5466	MaSuRCA	Hybrid	Linear	38.5338
vOTU493	scf7180000054131	13845	58.0282	MaSuRCA	Hybrid	Linear	18.8129
vOTU494	scf7180000054468	10331	49.8016	MaSuRCA	Hybrid	Linear	34.759
vOTU495	scf7180000055553	13412	51.2377	MaSuRCA	Hybrid	Linear	12.0657
vOTU496	scf7180000059937	11381	52.4119	MaSuRCA	Hybrid	Linear	84.3919
vOTU497	scf7180000059946	16945	39.2977	MaSuRCA	Hybrid	Linear	129.349
vOTU498	scf7180000060058	10470	61.3658	MaSuRCA	Hybrid	Linear	33.8769
vOTU499	scf7180000060119	21251	50.6564	MaSuRCA	Hybrid	Linear	149.271
vOTU5	CCL12345__567622	13702	53.7805	Megahit	NGS	Linear	87.6316
vOTU5	NODE_5362_length_16236_cov_58.929732	16236	53.2274	metaSPAdes	NGS	Linear	89.459
vOTU5	NODE_6326_length_16275_cov_58.704871	16275	53.1613	hybridmetaSPAdes	Hybrid	Linear	89.0401
vOTU5	s9474.ctg010787l	27515	52.1752	HiFiasm-meta	HiFi	Linear	73.6898
vOTU5	scf7180000048505	28705	52.4961	MaSuRCA	Hybrid	Linear	87.3146
vOTU50	CCL12345__52438	18753	56.7216	Megahit	NGS	Linear	20.0449
vOTU50	contig_3472	26693	56.8763	metaFyle	HiFi	Linear	21.8723
vOTU50	NODE_5286_length_16419_cov_13.254644	16419	56.7209	metaSPAdes	NGS	Linear	21.0014
vOTU50	NODE_6266_length_16419_cov_13.254767	16419	56.7209	hybridmetaSPAdes	Hybrid	Linear	20.9993
vOTU50	opera_contig_3596	25662	56.9987	Operams	Hybrid	Linear	19.4033
vOTU50	s10455.ctg011920l	23488	56.1052	HiFiasm-meta	HiFi	Linear	18.7463
vOTU50	scf7180000049761	20676	56.4713	MaSuRCA	Hybrid	Linear	18.2947
vOTU500	scf7180000060138	42858	43.0095	MaSuRCA	Hybrid	Linear	240.52
vOTU501	scf7180000060178	15012	59.6789	MaSuRCA	Hybrid	Linear	78.444
vOTU502	scf7180000060182	23531	60.6774	MaSuRCA	Hybrid	Linear	48.0091
vOTU503	scf7180000060328	15390	59.3762	MaSuRCA	Hybrid	Linear	208.398
vOTU504	scf7180000061156	24667	59.083	MaSuRCA	Hybrid	Linear	13.2652
vOTU505	scf7180000061177	25847	38.0392	MaSuRCA	Hybrid	Linear	54.8796
vOTU506	tig00005421	25932	61.2409	HiCanu	HiFi	Linear	242.951
vOTU51	CCL12345__484441	23728	40.8463	Megahit	NGS	Linear	38.0664
vOTU51	contig_1690	69326	38.5714	metaFyle	HiFi	Linear	40.6774
vOTU51	NODE_1902_length_33009_cov_25.999514	33009	39.5074	metaSPAdes	NGS	Linear	40.4458
vOTU51	NODE_636_length_86800_cov_26.770004	86800	37.7005	hybridmetaSPAdes	Hybrid	Linear	41.8138
vOTU51	opera_contig_1171	44486	40.0575	Operams	Hybrid	Linear	37.8229
vOTU51	s9364.ctg010660l	16603	40.7456	HiFiasm-meta	HiFi	Linear	44.706
vOTU51	scf7180000047635	102380	38.3766	MaSuRCA	Hybrid	Linear	45.1975
vOTU52	CCL12345__585444	37624	51.0525	Megahit	NGS	Linear	12.7482
vOTU52	NODE_1271_length_42874_cov_8.006306	42874	50.8	metaSPAdes	NGS	Linear	12.6692
vOTU52	NODE_1886_length_43025_cov_7.980358	43025	51.0587	hybridmetaSPAdes	Hybrid	Linear	12.6393
vOTU52	opera_contig_1085	42758	50.9495	Operams	Hybrid	Linear	12.6475
vOTU52	s6981.ctg007917l	11266	51.8818	HiFiasm-meta	HiFi	Linear	14.3718
vOTU52	scf7180000051148	17664	51.002	MaSuRCA	Hybrid	Linear	13.0968
vOTU53	CCL12345__664793	16215	33.6725	Megahit	NGS	Linear	139.676
vOTU53	contig_5070	34086	32.5412	metaFyle	HiFi	Circular	121.098
vOTU53	NODE_5464_length_16032_cov_88.397634	16032	33.5641	metaSPAdes	NGS	Linear	139.731
vOTU53	NODE_6463_length_16032_cov_88.382425	16032	33.5641	hybridmetaSPAdes	Hybrid	Linear	139.731
vOTU53	s3209.ctg003658c	34119	32.5303	HiFiasm-meta	HiFi	Circular	124.545
vOTU53	scf7180000046775	42776	32.7029	MaSuRCA	Hybrid	Linear	100.974
vOTU54	CCL12345__446525	18529	43.0892	Megahit	NGS	Linear	13.851
vOTU54	NODE_7404_length_12810_cov_8.538769	12810	43.1069	metaSPAdes	NGS	Linear	13.7469
vOTU54	NODE_8424_length_12810_cov_8.528812	12810	43.1069	hybridmetaSPAdes	Hybrid	Linear	13.7469
vOTU54	opera_contig_9198	11848	42.9608	Operams	Hybrid	Linear	13.6699
vOTU55	CCL12345__230630	10816	43.713	Megahit	NGS	Linear	20.0848
vOTU55	NODE_6163_length_14754_cov_12.856453	14754	43.473	metaSPAdes	NGS	Linear	20.4087
vOTU55	NODE_6703_length_15512_cov_12.590606	15512	43.9337	hybridmetaSPAdes	Hybrid	Linear	19.7161
vOTU55	opera_contig_9567	11493	43.6092	Operams	Hybrid	Linear	20.4686
vOTU56	CCL12345__296188	21949	53.4147	Megahit	NGS	Linear	119.866
vOTU56	contig_2376	38350	53.7966	metaFyle	HiFi	Linear	122.136
vOTU56	NODE_4237_length_19347_cov_76.657215	19347	52.9953	metaSPAdes	NGS	Linear	122.201
vOTU56	NODE_5135_length_19347_cov_76.657578	19347	52.9953	hybridmetaSPAdes	Hybrid	Linear	122.201
vOTU56	opera_contig_4045	22248	52.7328	Operams	Hybrid	Linear	150.464
vOTU56	s20717.ctg023792l	10108	52.5129	HiFiasm-meta	HiFi	Linear	60.1668
vOTU56	s5458.ctg006209c	37672	53.6526	HiFiasm-meta	HiFi	Circular	108.655
vOTU56	scf7180000045932	45014	53.51	MaSuRCA	Hybrid	Linear	105.84
vOTU57	CCL12345__369390	40298	50.9926	Megahit	NGS	Linear	127.789
vOTU57	contig_3623	40210	50.9475	metaFyle	HiFi	Linear	127.939
vOTU57	NODE_2066_length_40312_cov_80.196165	40312	50.8186	hybridmetaSPAdes	Hybrid	Linear	127.617
vOTU57	NODE_6492_length_14166_cov_70.347814	14166	53.5931	metaSPAdes	NGS	Linear	112.158
vOTU57	opera_contig_1226	40256	50.9862	Operams	Hybrid	Linear	127.31
vOTU57	s15023.ctg017125l	22979	52.004	HiFiasm-meta	HiFi	Linear	83.2023
vOTU57	scf7180000049239	28811	51.5185	MaSuRCA	Hybrid	Linear	126.856
vOTU58	contig_1299	20252	53.333	metaFyle	HiFi	Linear	433.633
vOTU58	contig_4834	10152	52.0883	metaFyle	HiFi	Linear	496.911
vOTU58	s6841.ctg007755l	13845	52.8061	HiFiasm-meta	HiFi	Linear	350.561
vOTU58	s7942.ctg009036l	19126	53.1057	HiFiasm-meta	HiFi	Linear	319.579
vOTU59	CCL12345__127886	15199	42.7989	Megahit	NGS	Linear	24.4271
vOTU59	NODE_4234_length_22730_cov_15.261963	22730	39.9472	hybridmetaSPAdes	Hybrid	Linear	22.9437
vOTU59	NODE_7288_length_12961_cov_16.793817	12961	42.9365	metaSPAdes	NGS	Linear	24.8762
vOTU59	opera_contig_5358	19480	42.3665	Operams	Hybrid	Linear	22.8881
vOTU59	scf7180000049448	31488	42.9815	MaSuRCA	Hybrid	Linear	22.7902
vOTU6	CCL12345__42953	15565	61.8182	Megahit	NGS	Linear	23.8316
vOTU6	contig_1275	17492	61.268	metaFyle	HiFi	Circular	11.7328
vOTU6	NODE_9557_length_10536_cov_13.833699	10536	62.6234	metaSPAdes	NGS	Linear	21.6895
vOTU6	s12291.ctg014004l	16189	61.4491	HiFiasm-meta	HiFi	Linear	20.1653
vOTU60	contig_1790	39052	29.2917	metaFyle	HiFi	Linear	173.098
vOTU60	s4752.ctg005413l	19875	29.7962	HiFiasm-meta	HiFi	Linear	103.391
vOTU60	scf7180000045819	37676	29.0689	MaSuRCA	Hybrid	Linear	93.3031
vOTU61	CCL12345__157736	21115	26.3604	Megahit	NGS	Linear	103.072
vOTU61	contig_4777	24417	25.986	metaFyle	HiFi	Circular	96.3511
vOTU61	NODE_5297_length_16383_cov_66.341009	16383	24.9771	metaSPAdes	NGS	Linear	104.252
vOTU61	opera_contig_3039	27675	26.3487	Operams	Hybrid	Linear	93.9937
vOTU61	s4865.ctg005539l	30541	26.3842	HiFiasm-meta	HiFi	Linear	90.7777
vOTU61	scf7180000046977	26826	26.2954	MaSuRCA	Hybrid	Linear	99.3468
vOTU62	scf7180000047060	22971	55.8226	MaSuRCA	Hybrid	Linear	26.2676
vOTU62	scf7180000059785	18804	56.6422	MaSuRCA	Hybrid	Linear	33.9879
vOTU63	CCL12345__292310	10405	29.7165	Megahit	NGS	Linear	9.23033
vOTU63	NODE_4986_length_17192_cov_5.853125	17192	27.8618	metaSPAdes	NGS	Linear	9.24017
vOTU63	NODE_5913_length_17192_cov_5.855226	17192	27.8618	hybridmetaSPAdes	Hybrid	Linear	9.24017
vOTU63	opera_contig_11072	10408	29.7175	Operams	Hybrid	Linear	9.22928
vOTU64	CCL12345__206130	29803	44.1432	Megahit	NGS	Linear	28.0147
vOTU64	contig_4822	28460	44.1356	metaFyle	HiFi	Circular	28.9685
vOTU64	NODE_2256_length_29717_cov_17.689468	29717	44.1565	metaSPAdes	NGS	Linear	28.1013
vOTU64	NODE_3087_length_29717_cov_17.689434	29717	44.1565	hybridmetaSPAdes	Hybrid	Linear	28.1013
vOTU64	opera_contig_2241	28559	44.1332	Operams	Hybrid	Linear	28.8516
vOTU64	s4718.ctg005371c	28460	44.1356	HiFiasm-meta	HiFi	Circular	28.8535
vOTU64	scf7180000046641	32588	44.0131	MaSuRCA	Hybrid	Linear	22.7707
vOTU65	NODE_5720_length_17678_cov_52.894853	17678	39.4784	hybridmetaSPAdes	Hybrid	Linear	63.8703
vOTU65	s23771.ctg027475l	12937	40.419	HiFiasm-meta	HiFi	Linear	54.6665
vOTU65	scf7180000049974	17974	39.2178	MaSuRCA	Hybrid	Linear	83.8855
vOTU66	CCL12345__627137	93480	30.7938	Megahit	NGS	Linear	32.928
vOTU66	contig_3738	42435	30.9014	metaFyle	HiFi	Linear	30.1836
vOTU66	NODE_1103_length_45818_cov_20.948146	45818	31.0424	metaSPAdes	NGS	Linear	32.6901
vOTU66	NODE_1706_length_46336_cov_21.149457	46336	31.3752	hybridmetaSPAdes	Hybrid	Linear	32.3306
vOTU66	opera_contig_770	52719	31.0552	Operams	Hybrid	Linear	31.1012
vOTU66	s9680.ctg011035l	35434	31.6081	HiFiasm-meta	HiFi	Linear	30.1266
vOTU66	scf7180000048226	47009	31.3536	MaSuRCA	Hybrid	Linear	32.5565
vOTU67	contig_4636	38795	34.9349	metaFyle	HiFi	Circular	382.235
vOTU67	NODE_10514_length_10654_cov_425.315879	10654	35.5829	hybridmetaSPAdes	Hybrid	Linear	669.014
vOTU67	NODE_9416_length_10654_cov_425.191622	10654	35.5829	metaSPAdes	NGS	Linear	669.019
vOTU67	s16395.ctg018731l	15830	35.2306	HiFiasm-meta	HiFi	Linear	433.313
vOTU67	scf7180000048974	28064	34.5674	MaSuRCA	Hybrid	Linear	419.435
vOTU68	NODE_3172_length_29008_cov_4.150002	29008	46.0459	hybridmetaSPAdes	Hybrid	Linear	6.64873
vOTU68	NODE_9859_length_10271_cov_3.932948	10271	45.7989	metaSPAdes	NGS	Linear	6.32734
vOTU68	opera_contig_4973	18063	46.5427	Operams	Hybrid	Linear	5.57712
vOTU68	s24102.ctg027886l	11032	47.5979	HiFiasm-meta	HiFi	Linear	8.23838
vOTU69	contig_4597	46185	50.0855	metaFyle	HiFi	Linear	180.844
vOTU69	s13849.ctg015771l	12191	51.1033	HiFiasm-meta	HiFi	Linear	139.314
vOTU69	scf7180000043706	53117	49.4776	MaSuRCA	Hybrid	Linear	132.451
vOTU7	CCL12345__580723	61994	54.8263	Megahit	NGS	Linear	17.0999
vOTU7	NODE_1098_length_61909_cov_10.850082	61909	54.8127	hybridmetaSPAdes	Hybrid	Linear	17.1625
vOTU7	NODE_643_length_62244_cov_10.809002	62244	54.7458	metaSPAdes	NGS	Linear	17.112
vOTU7	opera_contig_523	61952	54.8473	Operams	Hybrid	Linear	17.1546
vOTU7	s7993.ctg009092l	13530	55.7428	HiFiasm-meta	HiFi	Linear	16.1037
vOTU7	scf7180000053350	13482	55.7707	MaSuRCA	Hybrid	Linear	15.4562
vOTU70	CCL12345__326486	21958	38.6465	Megahit	NGS	Linear	22.3095
vOTU70	NODE_3850_length_20670_cov_14.390395	20670	38.7954	metaSPAdes	NGS	Linear	22.1277
vOTU70	NODE_4232_length_22736_cov_13.791323	22736	39.5804	hybridmetaSPAdes	Hybrid	Linear	21.1397
vOTU70	scf7180000049968	21722	38.6935	MaSuRCA	Hybrid	Linear	22.7275
vOTU71	NODE_4258_length_19287_cov_35.942544	19287	56.4473	metaSPAdes	NGS	Linear	55.4458
vOTU71	NODE_5157_length_19287_cov_35.928089	19287	56.4473	hybridmetaSPAdes	Hybrid	Linear	55.4458
vOTU71	opera_contig_1797	43336	57.3357	Operams	Hybrid	Linear	46.5066
vOTU71	s17947.ctg020537l	10402	54.9606	HiFiasm-meta	HiFi	Linear	38.7425
vOTU71	scf7180000047092	59813	57.0796	MaSuRCA	Hybrid	Linear	44.8194
vOTU72	CCL12345__294653	36815	39.0656	Megahit	NGS	Linear	43.7727
vOTU72	CCL12345__572792	11289	39.286	Megahit	NGS	Linear	47.1354
vOTU72	contig_3818	26370	39.3932	metaFyle	HiFi	Linear	41.8867
vOTU72	contig_52	43376	39.2314	metaFyle	HiFi	Linear	44.368
vOTU72	NODE_342_length_123487_cov_27.640806	123487	39.0179	hybridmetaSPAdes	Hybrid	Linear	43.255
vOTU72	NODE_463_length_74693_cov_27.831400	74693	39.1603	metaSPAdes	NGS	Linear	43.932
vOTU72	opera_contig_3861	21536	39.0788	Operams	Hybrid	Linear	43.5819
vOTU72	opera_contig_4270	20404	39.1247	Operams	Hybrid	Linear	43.9458
vOTU72	opera_contig_8714	12050	39.3444	Operams	Hybrid	Linear	41.7242
vOTU72	s2184.ctg002500l	35920	38.9003	HiFiasm-meta	HiFi	Linear	43.7014
vOTU72	s2588.ctg002958l	24701	39.4154	HiFiasm-meta	HiFi	Linear	39.9216
vOTU72	scf7180000045965	136918	39.1482	MaSuRCA	Hybrid	Linear	42.6803
vOTU73	CCL12345__625034	25359	31.2394	Megahit	NGS	Linear	29.5496
vOTU73	NODE_3900_length_24428_cov_19.515899	24428	31.1569	hybridmetaSPAdes	Hybrid	Linear	29.7558
vOTU73	NODE_3936_length_20339_cov_19.945425	20339	31.093	metaSPAdes	NGS	Linear	30.615
vOTU74	CCL12345__217878	14067	42.7099	Megahit	NGS	Linear	56.3589
vOTU74	NODE_2715_length_32613_cov_44.369402	32613	42.3267	hybridmetaSPAdes	Hybrid	Linear	64.742
vOTU74	NODE_6222_length_14651_cov_35.665114	14651	42.3998	metaSPAdes	NGS	Linear	55.7451
vOTU74	opera_contig_11679	14310	42.6555	Operams	Hybrid	Linear	51.702
vOTU74	s9001.ctg010243l	11681	42.8816	HiFiasm-meta	HiFi	Linear	55.7693
vOTU74	scf7180000048602	32571	42.0865	MaSuRCA	Hybrid	Linear	50.138
vOTU75	CCL12345__83578	10827	35.6701	Megahit	NGS	Linear	50.616
vOTU75	NODE_5156_length_19290_cov_32.981128	19290	36.0083	hybridmetaSPAdes	Hybrid	Linear	46.2615
vOTU75	NODE_8329_length_11710_cov_36.432690	11710	36.1998	metaSPAdes	NGS	Linear	52.7039
vOTU75	opera_contig_12468	10727	35.9374	Operams	Hybrid	Linear	46.973
vOTU75	scf7180000046673	22708	35.8904	MaSuRCA	Hybrid	Linear	47.0714
vOTU76	CCL12345__436166	83162	50.7143	Megahit	NGS	Linear	20.1797
vOTU76	NODE_1244_length_43255_cov_12.927060	43255	50.1329	metaSPAdes	NGS	Linear	20.5329
vOTU76	NODE_1447_length_51833_cov_12.880470	51833	50.2576	hybridmetaSPAdes	Hybrid	Linear	20.4452
vOTU76	opera_contig_1832	31738	50.7436	Operams	Hybrid	Linear	20.215
vOTU76	scf7180000052688	13844	52.0225	MaSuRCA	Hybrid	Linear	19.1379
vOTU77	NODE_5553_length_18094_cov_18.574089	18094	59.6551	hybridmetaSPAdes	Hybrid	Linear	24.7979
vOTU77	NODE_9270_length_10772_cov_20.471681	10772	60.9729	metaSPAdes	NGS	Linear	25.3188
vOTU77	scf7180000050503	18732	60.4367	MaSuRCA	Hybrid	Linear	29.8591
vOTU78	CCL12345__542573	12659	66.9958	Megahit	NGS	Linear	11.8106
vOTU78	NODE_3695_length_25586_cov_7.810074	25586	66.5677	hybridmetaSPAdes	Hybrid	Linear	12.3112
vOTU78	NODE_3862_length_20635_cov_7.743829	20635	66.0625	metaSPAdes	NGS	Linear	12.3485
vOTU78	opera_contig_3358	22797	66.5877	Operams	Hybrid	Linear	11.9489
vOTU78	scf7180000050838	23408	66.7806	MaSuRCA	Hybrid	Linear	12.4727
vOTU79	NODE_7831_length_12274_cov_6.727392	12274	44.0117	metaSPAdes	NGS	Linear	10.3183
vOTU79	NODE_8866_length_12274_cov_6.727392	12274	44.0117	hybridmetaSPAdes	Hybrid	Linear	10.3183
vOTU8	contig_2094	22297	67.2333	metaFyle	HiFi	Linear	184.662
vOTU8	NODE_6256_length_14585_cov_150.556779	14585	66.2187	metaSPAdes	NGS	Linear	230.776
vOTU8	NODE_7214_length_14585_cov_150.750103	14585	66.2187	hybridmetaSPAdes	Hybrid	Linear	230.801
vOTU8	scf7180000046928	48363	67.318	MaSuRCA	Hybrid	Linear	87.9616
vOTU80	CCL12345__580512	39785	39.2208	Megahit	NGS	Linear	14.0786
vOTU80	NODE_4292_length_19166_cov_8.597038	19166	39.5388	metaSPAdes	NGS	Linear	13.823
vOTU80	NODE_5188_length_19166_cov_8.593846	19166	39.5388	hybridmetaSPAdes	Hybrid	Linear	13.823
vOTU80	opera_contig_8077	12950	39.4749	Operams	Hybrid	Linear	13.9639
vOTU81	CCL12345__520131	22454	61.027	Megahit	NGS	Linear	8.34492
vOTU81	NODE_1649_length_47307_cov_5.209832	47307	60.9297	hybridmetaSPAdes	Hybrid	Linear	8.28212
vOTU81	NODE_4174_length_19553_cov_5.425172	19553	60.9932	metaSPAdes	NGS	Linear	8.52178
vOTU81	NODE_5078_length_19553_cov_5.425685	19553	60.9932	hybridmetaSPAdes	Hybrid	Linear	8.52178
vOTU81	s2709.ctg003101l	76999	61.2268	HiFiasm-meta	HiFi	Linear	8.15255
vOTU81	scf7180000047772	69580	60.8839	MaSuRCA	Hybrid	Linear	8.3529
vOTU82	CCL12345__186115	57055	59.3673	Megahit	NGS	Linear	31.3989
vOTU82	contig_913	63986	58.4253	metaFyle	HiFi	Linear	37.6197
vOTU82	NODE_1104_length_61718_cov_20.669218	61718	58.5664	hybridmetaSPAdes	Hybrid	Linear	32.2562
vOTU82	NODE_651_length_61833_cov_20.634498	61833	58.3992	metaSPAdes	NGS	Linear	32.2144
vOTU82	opera_contig_1210	40516	59.2235	Operams	Hybrid	Linear	30.8443
vOTU82	s18505.ctg021202l	11356	58.938	HiFiasm-meta	HiFi	Linear	17.8653
vOTU82	s7773.ctg008839l	49390	59.3987	HiFiasm-meta	HiFi	Linear	21.8279
vOTU82	scf7180000047048	59456	58.751	MaSuRCA	Hybrid	Linear	32.7076
vOTU83	CCL12345__192389	19843	59.0183	Megahit	NGS	Linear	24.9163
vOTU83	contig_2092	36987	58.8017	metaFyle	HiFi	Linear	22.2854
vOTU83	contig_2459	42716	58.1117	metaFyle	HiFi	Linear	22.0267
vOTU83	NODE_1429_length_39362_cov_15.684178	39362	58.5133	metaSPAdes	NGS	Linear	23.8758
vOTU83	NODE_553_length_93623_cov_14.964721	93623	57.0747	hybridmetaSPAdes	Hybrid	Linear	21.9932
vOTU83	opera_contig_1396	39153	58.5575	Operams	Hybrid	Linear	23.2344
vOTU83	s6013.ctg006834l	24914	58.2965	HiFiasm-meta	HiFi	Linear	20.8818
vOTU83	scf7180000043134	53274	58.3624	MaSuRCA	Hybrid	Linear	54.0949
vOTU83	scf7180000046049	63153	58.4311	MaSuRCA	Hybrid	Linear	18.528
vOTU84	CCL12345__709769	24626	39.2228	Megahit	NGS	Linear	24.2945
vOTU84	contig_3196	26432	39.7889	metaFyle	HiFi	Linear	24.9035
vOTU84	NODE_7894_length_12215_cov_17.203783	12215	40.2865	metaSPAdes	NGS	Linear	26.8976
vOTU84	NODE_8911_length_12215_cov_17.203783	12215	40.2865	hybridmetaSPAdes	Hybrid	Linear	26.8976
vOTU84	opera_contig_3423	22539	39.6424	Operams	Hybrid	Linear	25.6628
vOTU84	scf7180000057852	11910	40.2603	MaSuRCA	Hybrid	Linear	25.9268
vOTU85	CCL12345__469945	33606	43.028	Megahit	NGS	Linear	35.9527
vOTU85	NODE_1855_length_33520_cov_22.887793	33520	43.0072	metaSPAdes	NGS	Linear	35.9738
vOTU85	NODE_2621_length_33520_cov_22.887793	33520	43.0072	hybridmetaSPAdes	Hybrid	Linear	35.9738
vOTU85	opera_contig_1691	33128	43.0059	Operams	Hybrid	Linear	36.0214
vOTU85	s19503.ctg022357l	11401	44.8908	HiFiasm-meta	HiFi	Linear	42.1755
vOTU85	scf7180000047696	36212	43.3337	MaSuRCA	Hybrid	Linear	33.0402
vOTU86	CCL12345__204932	19196	58.5799	Megahit	NGS	Linear	76.645
vOTU86	contig_1437	19593	58.2555	metaFyle	HiFi	Linear	77.7935
vOTU86	NODE_4303_length_19129_cov_48.432893	19129	58.2571	metaSPAdes	NGS	Linear	76.5321
vOTU86	NODE_5558_length_18090_cov_49.017632	18090	58.5406	hybridmetaSPAdes	Hybrid	Linear	77.3326
vOTU86	s10197.ctg011634l	13511	56.887	HiFiasm-meta	HiFi	Linear	120.176
vOTU86	s9652.ctg011003l	13602	59.1825	HiFiasm-meta	HiFi	Linear	63.2765
vOTU86	scf7180000046047	42519	58.1599	MaSuRCA	Hybrid	Linear	86.3113
vOTU87	CCL12345__101918	37033	58.9042	Megahit	NGS	Linear	12.9515
vOTU87	contig_2628	37076	59.022	metaFyle	HiFi	Linear	12.9178
vOTU87	NODE_1526_length_37753_cov_8.232293	37753	58.7371	metaSPAdes	NGS	Linear	12.8127
vOTU87	NODE_2253_length_37443_cov_8.255644	37443	58.967	hybridmetaSPAdes	Hybrid	Linear	12.8752
vOTU87	opera_contig_1292	38842	58.9517	Operams	Hybrid	Linear	12.4632
vOTU87	s14978.ctg017071l	34740	58.8256	HiFiasm-meta	HiFi	Linear	12.6351
vOTU87	scf7180000050029	32461	58.8891	MaSuRCA	Hybrid	Linear	13.1807
vOTU88	CCL12345__405537	16165	51.6734	Megahit	NGS	Linear	10.6294
vOTU88	NODE_5289_length_16401_cov_6.625291	16401	51.5822	metaSPAdes	NGS	Linear	10.5572
vOTU88	NODE_6271_length_16401_cov_6.625291	16401	51.5822	hybridmetaSPAdes	Hybrid	Linear	10.5572
vOTU89	CCL12345__446104	26135	45.4104	Megahit	NGS	Linear	11.573
vOTU89	NODE_2779_length_26085_cov_7.248483	26085	45.3939	metaSPAdes	NGS	Linear	11.5786
vOTU89	NODE_3614_length_26085_cov_7.248483	26085	45.3939	hybridmetaSPAdes	Hybrid	Linear	11.5786
vOTU89	opera_contig_3863	20605	46.1199	Operams	Hybrid	Linear	10.9764
vOTU9	CCL12345__27391	18018	28.3494	Megahit	NGS	Linear	56.9122
vOTU9	contig_4507	99275	28.2941	metaFyle	HiFi	Circular	57.1924
vOTU9	NODE_470_length_74234_cov_37.467639	74234	27.6693	metaSPAdes	NGS	Linear	58.0156
vOTU9	NODE_4968_length_17244_cov_37.240037	17244	28.1953	metaSPAdes	NGS	Linear	58.4272
vOTU9	NODE_5901_length_17232_cov_37.248763	17232	28.1975	hybridmetaSPAdes	Hybrid	Linear	58.4528
vOTU9	NODE_761_length_77250_cov_36.983030	77250	27.8628	hybridmetaSPAdes	Hybrid	Linear	57.1816
vOTU9	opera_contig_227	96597	28.239	Operams	Hybrid	Linear	52.9126
vOTU9	s1981.ctg002274l	33613	27.4834	HiFiasm-meta	HiFi	Linear	40.9666
vOTU9	scf7180000045439	103095	28.2778	MaSuRCA	Hybrid	Linear	53.2559
vOTU9	tig00003711	12949	28.1334	HiCanu	HiFi	Linear	61.3306
vOTU90	CCL12345__324905	15897	46.9523	Megahit	NGS	Linear	13.3909
vOTU90	NODE_6021_length_15011_cov_8.718909	15011	47.1121	metaSPAdes	NGS	Linear	13.7376
vOTU90	NODE_6691_length_15531_cov_9.872189	15531	47.0092	hybridmetaSPAdes	Hybrid	Linear	13.985
vOTU91	NODE_7027_length_13363_cov_55.362940	13363	53.9624	metaSPAdes	NGS	Linear	82.5031
vOTU91	NODE_8047_length_13363_cov_55.370304	13363	53.9624	hybridmetaSPAdes	Hybrid	Linear	82.4925
vOTU91	s9224.ctg010500l	11467	52.7863	HiFiasm-meta	HiFi	Linear	81.988
vOTU91	scf7180000048845	36692	52.0631	MaSuRCA	Hybrid	Linear	82.9576
vOTU92	CCL12345__375544	12416	59.2059	Megahit	NGS	Linear	18.3455
vOTU92	contig_2985	35443	59.1654	metaFyle	HiFi	Linear	17.4763
vOTU92	NODE_1079_length_62456_cov_10.293425	62456	60.3305	hybridmetaSPAdes	Hybrid	Linear	15.6872
vOTU92	NODE_7669_length_12465_cov_11.197099	12465	59.278	metaSPAdes	NGS	Linear	17.6888
vOTU92	opera_contig_514	62516	60.3382	Operams	Hybrid	Linear	15.9144
vOTU92	s9066.ctg010313l	31523	58.957	HiFiasm-meta	HiFi	Linear	15.9344
vOTU92	scf7180000051227	19201	60.2	MaSuRCA	Hybrid	Linear	16.6853
vOTU93	CCL12345__53084	32252	39.3092	Megahit	NGS	Linear	133.848
vOTU93	CCL12345__686113	20197	37.6244	Megahit	NGS	Linear	133.966
vOTU93	CCL12345__7129	15147	38.2584	Megahit	NGS	Linear	110.548
vOTU93	contig_4639	41437	38.9507	metaFyle	HiFi	Linear	127.914
vOTU93	contig_4883	46665	37.7863	metaFyle	HiFi	Linear	130.516
vOTU93	contig_4985	93902	38.6925	metaFyle	HiFi	Linear	124.31
vOTU93	contig_575	38967	39.9004	metaFyle	HiFi	Linear	108.747
vOTU93	NODE_1108_length_61601_cov_84.440955	61601	37.9896	hybridmetaSPAdes	Hybrid	Linear	125.787
vOTU93	NODE_1747_length_45563_cov_89.118880	45563	38.0133	hybridmetaSPAdes	Hybrid	Linear	137.048
vOTU93	NODE_296_length_95170_cov_85.054460	95170	37.4435	metaSPAdes	NGS	Linear	123.81
vOTU93	NODE_3031_length_24599_cov_84.427273	24599	37.8796	metaSPAdes	NGS	Linear	125.337
vOTU93	NODE_5002_length_17146_cov_83.669768	17146	38.6971	metaSPAdes	NGS	Linear	126.14
vOTU93	NODE_6238_length_16478_cov_83.597211	16478	38.7365	hybridmetaSPAdes	Hybrid	Linear	125.713
vOTU93	NODE_824_length_73701_cov_80.985566	73701	36.5192	hybridmetaSPAdes	Hybrid	Linear	118.585
vOTU93	NODE_841_length_53564_cov_85.646732	53564	38.3691	metaSPAdes	NGS	Linear	128.628
vOTU93	s141.ctg000160l	51895	37.7821	HiFiasm-meta	HiFi	Linear	128.129
vOTU93	s14688.ctg016736l	15095	41.7224	HiFiasm-meta	HiFi	Linear	115.499
vOTU93	s4180.ctg004766l	22007	38.4514	HiFiasm-meta	HiFi	Linear	112.441
vOTU93	scf7180000042800	313815	38.0763	MaSuRCA	Hybrid	Linear	119.513
vOTU94	CCL12345__72793	10273	38.7034	Megahit	NGS	Linear	11.4231
vOTU94	NODE_3170_length_29012_cov_6.450841	29012	38.4703	hybridmetaSPAdes	Hybrid	Linear	10.2956
vOTU94	NODE_6161_length_14758_cov_6.631028	14758	39.0365	metaSPAdes	NGS	Linear	10.6815
vOTU95	CCL12345__686894	14522	68.5787	Megahit	NGS	Linear	12.3217
vOTU95	NODE_6848_length_15255_cov_12.852566	15255	68.3186	hybridmetaSPAdes	Hybrid	Linear	15.5368
vOTU95	opera_contig_11271	10295	68.4701	Operams	Hybrid	Linear	12.7589
vOTU95	s18692.ctg021416l	12137	67.908	HiFiasm-meta	HiFi	Linear	19.7004
vOTU95	scf7180000050400	15504	68.4856	MaSuRCA	Hybrid	Linear	14.2231
vOTU96	CCL12345__635397	16009	60.5597	Megahit	NGS	Linear	2888.21
vOTU96	contig_3187	24822	60.8492	metaFyle	HiFi	Linear	1939.08
vOTU96	NODE_5513_length_15928_cov_1730.368046	15928	60.5537	metaSPAdes	NGS	Linear	2872.7
vOTU96	NODE_6507_length_15928_cov_1730.586846	15928	60.5537	hybridmetaSPAdes	Hybrid	Linear	2872.71
vOTU96	s601.ctg004518l	15172	59.4714	HiFiasm-meta	HiFi	Linear	113.656
vOTU96	s601.ctg013764l	12080	60.6705	HiFiasm-meta	HiFi	Linear	100.865
vOTU96	s601.ctg016024l	12249	62.1438	HiFiasm-meta	HiFi	Linear	93.7786
vOTU96	scf7180000045740	10562	60.5662	MaSuRCA	Hybrid	Linear	852.38
vOTU96	scf7180000060425	31844	60.721	MaSuRCA	Hybrid	Linear	1324.16
vOTU96	tig00000854	20528	58.0865	HiCanu	HiFi	Linear	699.614
vOTU96	tig00001348	12535	59.9122	HiCanu	HiFi	Linear	537.74
vOTU97	CCL12345__244462	49188	50.7908	Megahit	NGS	Linear	45.1328
vOTU97	contig_4825	105314	50.8802	metaFyle	HiFi	Circular	49.9981
vOTU97	NODE_1520_length_37831_cov_28.879474	37831	50.7177	metaSPAdes	NGS	Linear	45.6049
vOTU97	NODE_769_length_76673_cov_29.705644	76673	50.4284	hybridmetaSPAdes	Hybrid	Linear	45.6318
vOTU97	opera_contig_288	90764	50.8693	Operams	Hybrid	Linear	44.2145
vOTU97	s2478.ctg002836c	105254	50.8693	HiFiasm-meta	HiFi	Circular	47.3825
vOTU97	scf7180000044876	114759	50.7289	MaSuRCA	Hybrid	Linear	46.3401
vOTU98	CCL12345__666519	21567	46.7056	Megahit	NGS	Linear	9.27296
vOTU98	NODE_6843_length_15265_cov_6.228402	15265	47.6449	hybridmetaSPAdes	Hybrid	Linear	9.69646
vOTU98	NODE_8597_length_11429_cov_6.095833	11429	48.1494	metaSPAdes	NGS	Linear	9.56911
vOTU99	CCL12345__110204	22465	47.278	Megahit	NGS	Linear	215.822
vOTU99	CCL12345__190836	20582	49.7668	Megahit	NGS	Linear	190.576
vOTU99	CCL12345__689204	11680	46.4041	Megahit	NGS	Linear	179.861
vOTU99	contig_1980	130590	49.5314	metaFyle	HiFi	Circular	199.057
vOTU99	NODE_1034_length_47547_cov_148.915080	47547	48.7307	metaSPAdes	NGS	Linear	221.273
vOTU99	NODE_1145_length_60401_cov_141.969078	60401	49.3038	hybridmetaSPAdes	Hybrid	Linear	212.834
vOTU99	NODE_2420_length_35547_cov_136.812493	35547	48.1813	hybridmetaSPAdes	Hybrid	Linear	203.1
vOTU99	NODE_2996_length_24789_cov_140.150481	24789	47.4848	metaSPAdes	NGS	Linear	208.686
vOTU99	NODE_7224_length_13076_cov_116.566930	13076	51.3919	metaSPAdes	NGS	Linear	182.97
vOTU99	opera_contig_12950	10256	45.3978	Operams	Hybrid	Linear	227.449
vOTU99	opera_contig_7077	23156	49.5379	Operams	Hybrid	Linear	171.342
vOTU99	s10476.ctg011943l	14020	51.2482	HiFiasm-meta	HiFi	Linear	74.5921
vOTU99	s557.ctg000633c	131003	49.5439	HiFiasm-meta	HiFi	Circular	155.047
vOTU99	scf7180000044190	135209	49.6927	MaSuRCA	Hybrid	Linear	186.013
